# Supplementary material for: Identification and expression of small multidrug resistance transporters in early‐branching anaerobic fungi
Source: Protein Sci. 2023 Sep 1;32(9):e4730. doi: 10.1002/pro.4730 (PMC10443351; doi:10.1002/pro.4730)
Supplement: Supplementary file 2 — Data S2. Top 1000 prokaryotic BLAST hits using the N. californiae/lanati SMR protein sequence as query. [file PRO-32-e4730-s003.xlsx]

## Sheet: NcSMR BLAST hits
Description	Scientific Name	Max Score	Total Score	Query Cover	E value	Per. ident	Acc. Len	Accession
cation/cationic drug transporter [Neocallimastix sp. JGI-2020a]	Neocallimastix sp. JGI-2020a	242	242	1	2e-80	100	121	KAG4108818.1
multidrug efflux SMR transporter [Oribacterium sp.]	Oribacterium sp.	176	176	0.86	1e-54	80.95	106	MBO5598130.1
multidrug efflux SMR transporter [Lachnospiraceae bacterium]	Lachnospiraceae bacterium	172	172	0.86	9e-53	76.19	106	MBR1390412.1
multidrug efflux SMR transporter [Lachnospiraceae bacterium]	Lachnospiraceae bacterium	171	171	0.87	1e-52	78.3	107	MBR1634717.1
multidrug efflux SMR transporter [Lachnospiraceae bacterium]	Lachnospiraceae bacterium	170	170	0.86	3e-52	77.14	106	MBR1853192.1
multidrug efflux SMR transporter [Lachnospiraceae bacterium]	Lachnospiraceae bacterium	169	169	0.86	6e-52	78.1	107	MBR3645303.1
multidrug efflux SMR transporter [Lachnospiraceae bacterium]	Lachnospiraceae bacterium	169	169	0.86	7e-52	80	106	MBE5900161.1
multidrug efflux SMR transporter [Eubacterium sp.]	Eubacterium sp.	169	169	0.86	1e-51	77.14	106	MBO6108316.1
multidrug efflux SMR transporter [Treponema sp.]	Treponema sp.	169	169	0.86	1e-51	79.05	106	MBQ1628041.1
multidrug efflux SMR transporter [Agathobacter ruminis]	Agathobacter ruminis	168	168	0.86	2e-51	76.19	106	WP_099386236.1
QacE family quaternary ammonium compound efflux SMR transporter [Caecomyces sp.]	Caecomyces sp.	168	168	0.9	3e-51	75.23	109	AWI66791.1
multidrug efflux SMR transporter [Butyrivibrio sp. LB2008]	Butyrivibrio sp. LB2008	167	167	0.86	6e-51	75.24	106	WP_026513358.1
multidrug efflux SMR transporter [Butyrivibrio sp. INlla16]	Butyrivibrio sp. INlla16	167	167	0.86	8e-51	74.29	106	WP_091872140.1
multidrug efflux SMR transporter [Lachnospiraceae bacterium]	Lachnospiraceae bacterium	166	166	0.86	1e-50	75.24	106	MBE5890315.1
multidrug efflux SMR transporter [Butyrivibrio sp.]	Butyrivibrio sp.	166	166	0.86	2e-50	73.33	106	MBE5836681.1
multidrug efflux SMR transporter [Butyrivibrio sp. INlla14]	Butyrivibrio sp. INlla14	166	166	0.86	2e-50	74.29	106	WP_092058966.1
multidrug efflux SMR transporter [Butyrivibrio proteoclasticus]	Butyrivibrio proteoclasticus	166	166	0.86	2e-50	73.33	106	WP_074885358.1
multidrug efflux SMR transporter [Butyrivibrio sp. AE3004]	Butyrivibrio sp. AE3004	166	166	0.86	2e-50	74.29	106	WP_029320110.1
multidrug efflux SMR transporter [Lachnospiraceae bacterium]	Lachnospiraceae bacterium	166	166	0.86	2e-50	75.24	106	MBQ1734787.1
multidrug efflux SMR transporter [Eubacterium sp.]	Eubacterium sp.	165	165	0.85	3e-50	76.7	104	MBR0118492.1
multidrug efflux SMR transporter [Pseudobutyrivibrio sp. YE44]	Pseudobutyrivibrio sp. YE44	165	165	0.86	3e-50	71.43	106	WP_090416185.1
multidrug efflux SMR transporter [Oribacterium sp.]	Oribacterium sp.	165	165	0.86	3e-50	73.33	106	MBP3804563.1
multidrug efflux SMR transporter [Pseudobutyrivibrio sp. 49]	Pseudobutyrivibrio sp. 49	165	165	0.86	4e-50	74.29	106	WP_090170282.1
multidrug efflux SMR transporter [Butyrivibrio sp.]	Butyrivibrio sp.	165	165	0.86	4e-50	76.19	106	MCR5558475.1
multidrug efflux SMR transporter [Pseudobutyrivibrio ruminis]	Pseudobutyrivibrio ruminis	165	165	0.86	4e-50	72.38	106	WP_028242555.1
multidrug efflux SMR transporter [unclassified Butyrivibrio]	unclassified Butyrivibrio	165	165	0.86	5e-50	72.38	106	WP_026491387.1
multidrug efflux SMR transporter [unclassified Butyrivibrio]	unclassified Butyrivibrio	165	165	0.86	5e-50	73.33	106	WP_026512002.1
multidrug efflux SMR transporter [Lachnospiraceae bacterium]	Lachnospiraceae bacterium	164	164	0.86	6e-50	72.38	106	MBQ4300711.1
multidrug efflux SMR transporter [Pseudobutyrivibrio sp. OR37]	Pseudobutyrivibrio sp. OR37	164	164	0.86	7e-50	72.38	106	WP_090551510.1
multidrug efflux SMR transporter [Butyrivibrio sp. AC2005]	Butyrivibrio sp. AC2005	164	164	0.86	1e-49	74.29	106	WP_026658733.1
multidrug efflux SMR transporter [Butyrivibrio sp. LC3010]	Butyrivibrio sp. LC3010	164	164	0.86	1e-49	74.29	106	WP_026511099.1
multidrug efflux SMR transporter [Oscillospiraceae bacterium]	Oscillospiraceae bacterium	164	164	0.87	1e-49	70.75	106	MBR1455956.1
multidrug efflux SMR transporter [Butyrivibrio sp.]	Butyrivibrio sp.	164	164	0.86	1e-49	73.33	106	MBO6241023.1
multidrug efflux SMR transporter [Eubacterium sp.]	Eubacterium sp.	164	164	0.86	1e-49	72.38	106	MCR4652141.1
multidrug efflux SMR transporter [[Eubacterium] cellulosolvens]	[Eubacterium] cellulosolvens	164	164	0.86	1e-49	72.38	106	WP_027871663.1
multidrug efflux SMR transporter [Lachnospiraceae bacterium]	Lachnospiraceae bacterium	164	164	0.86	1e-49	71.43	106	MCR5355408.1
multidrug efflux SMR transporter [Lachnospiraceae bacterium]	Lachnospiraceae bacterium	164	164	0.86	1e-49	71.43	106	MBO6153938.1
multidrug efflux SMR transporter [Lachnospiraceae bacterium]	Lachnospiraceae bacterium	163	163	0.86	2e-49	72.38	106	MCR5389743.1
multidrug efflux SMR transporter [Butyrivibrio sp.]	Butyrivibrio sp.	163	163	0.86	2e-49	73.33	106	MBQ6407742.1
multidrug efflux SMR transporter [Pseudobutyrivibrio ruminis]	Pseudobutyrivibrio ruminis	163	163	0.86	2e-49	73.33	106	MBE5917686.1
multidrug efflux SMR transporter [Butyrivibrio sp.]	Butyrivibrio sp.	163	163	0.86	2e-49	73.33	106	MBP3280554.1
multidrug efflux SMR transporter [Solobacterium sp.]	Solobacterium sp.	162	162	0.77	2e-49	79.79	94	MCR5449633.1
multidrug efflux SMR transporter [Pseudobutyrivibrio sp.]	Pseudobutyrivibrio sp.	163	163	0.86	3e-49	72.38	106	MBO6129372.1
multidrug efflux SMR transporter [Butyrivibrio sp. CB08]	Butyrivibrio sp. CB08	163	163	0.86	3e-49	73.33	106	WP_120742383.1
multidrug efflux SMR transporter [Lachnospiraceae bacterium]	Lachnospiraceae bacterium	163	163	0.86	3e-49	71.43	106	MBR1571317.1
multidrug efflux SMR transporter [Lachnospiraceae bacterium]	Lachnospiraceae bacterium	163	163	0.86	3e-49	71.43	106	MBR6281371.1
multidrug efflux SMR transporter [Butyrivibrio fibrisolvens]	Butyrivibrio fibrisolvens	162	162	0.86	3e-49	70.48	106	WP_110073256.1
multidrug efflux SMR transporter [Lachnospiraceae bacterium]	Lachnospiraceae bacterium	162	162	0.86	4e-49	74.29	106	MCR5107010.1
multidrug efflux SMR transporter [Lachnospiraceae bacterium]	Lachnospiraceae bacterium	162	162	0.86	4e-49	74.29	106	MBR3575723.1
multidrug efflux SMR transporter [Butyrivibrio sp.]	Butyrivibrio sp.	162	162	0.86	4e-49	71.43	106	MBQ9305267.1
multidrug efflux SMR transporter [Butyrivibrio sp.]	Butyrivibrio sp.	162	162	0.86	4e-49	70.48	106	MBE5841083.1
multidrug efflux SMR transporter [Butyrivibrio sp. AD3002]	Butyrivibrio sp. AD3002	162	162	0.86	5e-49	72.38	106	WP_022762549.1
multidrug efflux SMR transporter [Butyrivibrio]	Butyrivibrio	162	162	0.86	5e-49	69.52	106	WP_027204819.1
multidrug efflux SMR transporter [Pseudobutyrivibrio sp. OR37]	Pseudobutyrivibrio sp. OR37	162	162	0.86	5e-49	69.52	106	WP_090552668.1
multidrug efflux SMR transporter [Butyrivibrio sp. AE3006]	Butyrivibrio sp. AE3006	162	162	0.87	7e-49	70.75	106	WP_026670145.1
multidrug efflux SMR transporter [Prevotella sp.]	Prevotella sp.	162	162	0.86	7e-49	71.43	106	MBE6262833.1
multidrug efflux SMR transporter [Butyrivibrio sp. MC2013]	Butyrivibrio sp. MC2013	162	162	0.86	8e-49	71.43	106	WP_026507905.1
multidrug efflux SMR transporter [Acidaminococcaceae bacterium]	Acidaminococcaceae bacterium	162	162	0.86	8e-49	71.43	106	MBQ5345298.1
quaternary ammonium compound-resistance protein SugE [Lachnospiraceae bacterium XPB1003]	Lachnospiraceae bacterium XPB1003	161	161	0.85	9e-49	75	105	SCX79342.1
multidrug efflux SMR transporter [Lachnospira multipara]	Lachnospira multipara	161	161	0.86	9e-49	69.52	107	WP_031555447.1
multidrug efflux SMR transporter [Lachnospiraceae bacterium]	Lachnospiraceae bacterium	161	161	0.86	1e-48	71.43	106	MBO6148276.1
multidrug efflux SMR transporter [Oscillospiraceae bacterium]	Oscillospiraceae bacterium	161	161	0.86	1e-48	72.38	106	MBR0355046.1
multidrug efflux SMR transporter [Oscillospiraceae bacterium]	Oscillospiraceae bacterium	161	161	0.86	1e-48	74.29	106	MBQ7692974.1
multidrug efflux SMR transporter [Butyrivibrio sp.]	Butyrivibrio sp.	161	161	0.86	1e-48	70.48	106	MCR4637248.1
multidrug efflux SMR transporter [Pseudobutyrivibrio sp.]	Pseudobutyrivibrio sp.	161	161	0.86	1e-48	71.43	105	MBP5595806.1
multidrug efflux SMR transporter [Agathobacter ruminis]	Agathobacter ruminis	161	161	0.87	2e-48	68.87	106	WP_099386686.1
multidrug efflux SMR transporter [Oscillospiraceae bacterium]	Oscillospiraceae bacterium	160	160	0.87	2e-48	70.75	107	MBQ9045894.1
multidrug efflux SMR transporter [Lachnospiraceae bacterium]	Lachnospiraceae bacterium	160	160	0.86	3e-48	71.43	106	MBE5896499.1
multidrug efflux SMR transporter [Ligilactobacillus agilis]	Ligilactobacillus agilis	160	160	0.86	4e-48	71.43	106	WP_192944693.1
multidrug efflux SMR transporter [Pseudobutyrivibrio sp.]	Pseudobutyrivibrio sp.	160	160	0.86	4e-48	72.38	106	MBQ3774498.1
multidrug efflux SMR transporter [Lachnospiraceae bacterium]	Lachnospiraceae bacterium	160	160	0.86	5e-48	69.52	106	MCR4868140.1
multidrug efflux SMR transporter [Butyrivibrio sp.]	Butyrivibrio sp.	159	159	0.86	6e-48	70.48	106	MBQ3795176.1
multidrug efflux SMR transporter [Pseudobutyrivibrio sp. LB2011]	Pseudobutyrivibrio sp. LB2011	159	159	0.86	6e-48	69.52	106	WP_044937875.1
multidrug efflux SMR transporter [Pseudobutyrivibrio ruminis]	Pseudobutyrivibrio ruminis	159	159	0.86	6e-48	71.43	106	MBE5921077.1
multidrug efflux SMR transporter [Butyrivibrio sp. NC2002]	Butyrivibrio sp. NC2002	159	159	0.86	6e-48	74.29	106	WP_035764718.1
multidrug efflux SMR transporter [Oscillospiraceae bacterium]	Oscillospiraceae bacterium	159	159	0.86	7e-48	72.38	106	MBO5556485.1
multidrug efflux SMR transporter [Lachnospiraceae bacterium]	Lachnospiraceae bacterium	159	159	0.85	7e-48	70.19	105	MBQ9632134.1
multidrug efflux SMR transporter [Lachnospiraceae bacterium]	Lachnospiraceae bacterium	159	159	0.86	7e-48	70.48	106	MCR4657667.1
multidrug efflux SMR transporter [Lachnospiraceae bacterium]	Lachnospiraceae bacterium	159	159	0.86	8e-48	69.52	106	MCR5639735.1
multidrug efflux SMR transporter [Oscillospiraceae bacterium]	Oscillospiraceae bacterium	159	159	0.85	8e-48	76.7	104	MBR0161731.1
multidrug efflux SMR transporter [Lachnospira pectinoschiza]	Lachnospira pectinoschiza	159	159	0.86	9e-48	68.57	106	WP_074520984.1
multidrug efflux SMR transporter [Eubacterium sp.]	Eubacterium sp.	159	159	0.87	9e-48	70.75	106	MBR1673787.1
multidrug efflux SMR transporter [Acidaminococcaceae bacterium]	Acidaminococcaceae bacterium	159	159	0.86	9e-48	70.48	106	MBO6264943.1
multidrug efflux SMR transporter [Pseudobutyrivibrio xylanivorans]	Pseudobutyrivibrio xylanivorans	159	159	0.86	9e-48	69.52	106	WP_151625322.1
multidrug efflux SMR transporter [Pseudobutyrivibrio xylanivorans]	Pseudobutyrivibrio xylanivorans	159	159	0.86	1e-47	68.57	106	WP_151624008.1
multidrug efflux SMR transporter [Pseudobutyrivibrio sp. ACV-2]	Pseudobutyrivibrio sp. ACV-2	159	159	0.87	1e-47	68.87	106	WP_090295348.1
multidrug efflux SMR transporter [Butyrivibrio sp. ob235]	Butyrivibrio sp. ob235	158	158	0.87	2e-47	68.87	106	WP_091824834.1
multidrug efflux SMR transporter [Butyrivibrio sp. DSM 10294]	Butyrivibrio sp. DSM 10294	158	158	0.87	2e-47	69.81	106	WP_272795975.1
multidrug efflux SMR transporter [Butyrivibrio fibrisolvens]	Butyrivibrio fibrisolvens	158	158	0.86	2e-47	68.57	106	WP_022753962.1
multidrug efflux SMR transporter [Butyrivibrio sp.]	Butyrivibrio sp.	158	158	0.86	3e-47	68.57	106	MBQ7430562.1
multidrug efflux SMR transporter [Butyrivibrio sp. AE3009]	Butyrivibrio sp. AE3009	157	157	0.86	3e-47	70.48	106	WP_022779705.1
multidrug efflux SMR transporter [Treponema sp.]	Treponema sp.	157	157	0.85	5e-47	74.76	104	MCR5217580.1
multidrug efflux SMR transporter [Lachnospiraceae bacterium]	Lachnospiraceae bacterium	157	157	0.86	8e-47	73.33	106	MCR5627363.1
multidrug efflux SMR transporter [Butyrivibrio sp. FCS014]	Butyrivibrio sp. FCS014	155	155	0.86	2e-46	70.48	106	WP_024865737.1
multidrug efflux SMR transporter [Lachnospiraceae bacterium]	Lachnospiraceae bacterium	155	155	0.83	4e-46	73.27	105	MBQ8118140.1
multidrug efflux SMR transporter [Butyrivibrio sp. NC3005]	Butyrivibrio sp. NC3005	154	154	0.86	7e-46	67.62	106	WP_026505393.1
multidrug efflux SMR transporter [Butyrivibrio sp.]	Butyrivibrio sp.	154	154	0.86	9e-46	69.52	106	MBE5826618.1
multidrug efflux SMR transporter [Oscillospiraceae bacterium]	Oscillospiraceae bacterium	154	154	0.84	1e-45	74.51	104	MBQ5976545.1
multidrug efflux SMR transporter [Eubacterium sp.]	Eubacterium sp.	153	153	0.85	1e-45	71.15	105	MCR5629072.1
multidrug efflux SMR transporter [Lachnospiraceae bacterium]	Lachnospiraceae bacterium	153	153	0.83	2e-45	73.27	105	MBP3205004.1
multidrug efflux SMR transporter [Oscillospiraceae bacterium]	Oscillospiraceae bacterium	153	153	0.85	2e-45	71.84	104	MCR5089468.1
multidrug efflux SMR transporter [Lachnobacterium bovis]	Lachnobacterium bovis	153	153	0.86	2e-45	68.57	106	WP_074717106.1
multidrug efflux SMR transporter [Clostridia bacterium]	Clostridia bacterium	152	152	0.85	3e-45	70.19	106	MBQ8082547.1
multidrug efflux SMR transporter [Treponema sp.]	Treponema sp.	152	152	0.86	3e-45	69.52	106	MBR1403738.1
multidrug efflux SMR transporter [Eubacterium uniforme]	Eubacterium uniforme	152	152	0.85	6e-45	69.23	105	WP_078766847.1
multidrug efflux SMR transporter [Lachnospiraceae bacterium]	Lachnospiraceae bacterium	151	151	0.86	8e-45	68.57	106	MCR4865325.1
multidrug efflux SMR transporter [Clostridia bacterium]	Clostridia bacterium	151	151	0.85	1e-44	70.19	106	MBQ8925310.1
multidrug efflux SMR transporter [Pseudobutyrivibrio sp.]	Pseudobutyrivibrio sp.	150	150	0.86	2e-44	65.71	106	MBR1622647.1
multidrug efflux SMR transporter [bacterium]	bacterium	150	150	0.86	2e-44	67.62	106	MCR4782937.1
multidrug efflux SMR transporter [Spirochaetales bacterium]	Spirochaetales bacterium	150	150	0.86	3e-44	68.57	106	MBP5450030.1
multidrug efflux SMR transporter [Oscillospiraceae bacterium]	Oscillospiraceae bacterium	149	149	0.85	7e-44	69.23	105	MBQ1675146.1
multidrug efflux SMR transporter [Clostridia bacterium]	Clostridia bacterium	149	149	0.85	8e-44	67.31	106	MBQ1314274.1
multidrug efflux SMR transporter [Lachnospiraceae bacterium]	Lachnospiraceae bacterium	149	149	0.86	1e-43	76.19	106	MCR5791527.1
multidrug efflux SMR transporter [Thermoguttaceae bacterium]	Thermoguttaceae bacterium	148	148	0.87	2e-43	66.04	106	MBR0224793.1
multidrug efflux SMR transporter [Clostridiales bacterium]	Clostridiales bacterium	148	148	0.87	2e-43	66.04	106	MCI7327565.1
multidrug efflux SMR transporter [Lachnospiraceae bacterium]	Lachnospiraceae bacterium	147	147	0.85	3e-43	68.27	105	MBE5959137.1
multidrug efflux SMR transporter [Clostridiales bacterium]	Clostridiales bacterium	147	147	0.87	3e-43	66.04	106	MCI7679639.1
multidrug efflux SMR transporter [Oscillospiraceae bacterium]	Oscillospiraceae bacterium	147	147	0.85	3e-43	68.93	104	MBQ1459569.1
multidrug efflux SMR transporter [Hornefia butyriciproducens]	Hornefia butyriciproducens	147	147	0.87	4e-43	66.04	106	WP_276960429.1
multidrug efflux SMR transporter [Hornefia butyriciproducens]	Hornefia butyriciproducens	147	147	0.87	5e-43	66.04	106	WP_154573468.1
multidrug efflux SMR transporter [Oscillospiraceae bacterium]	Oscillospiraceae bacterium	146	146	0.85	7e-43	67.96	104	MBQ9392898.1
multidrug efflux SMR transporter [Mogibacterium sp.]	Mogibacterium sp.	146	146	0.85	9e-43	66.99	104	MBQ6315282.1
multidrug efflux SMR transporter [Spirochaetaceae bacterium]	Spirochaetaceae bacterium	146	146	0.85	9e-43	69.9	106	MBQ3824866.1
multidrug efflux SMR transporter [Hornefia porci]	Hornefia porci	145	145	0.86	2e-42	64.76	106	WP_075714608.1
multidrug efflux SMR transporter [Mogibacterium sp.]	Mogibacterium sp.	145	145	0.85	2e-42	69.9	104	MBP3897688.1
multidrug efflux SMR transporter [Oscillospiraceae bacterium]	Oscillospiraceae bacterium	145	145	0.85	2e-42	69.9	104	MBR1660385.1
multidrug efflux SMR transporter [Butyrivibrio sp. MB2005]	Butyrivibrio sp. MB2005	144	144	0.76	5e-42	72.83	103	WP_051198038.1
multidrug efflux SMR transporter [Lachnospiraceae bacterium]	Lachnospiraceae bacterium	144	144	0.86	7e-42	71.43	106	MBQ6132927.1
multidrug efflux SMR transporter [Fibrobacter sp.]	Fibrobacter sp.	144	144	0.84	9e-42	64.71	104	MBO7551314.1
multidrug efflux SMR transporter [Oscillospiraceae bacterium]	Oscillospiraceae bacterium	144	144	0.85	9e-42	69.9	104	MBQ6974171.1
multidrug efflux SMR transporter [Fibrobacter sp.]	Fibrobacter sp.	144	144	0.84	1e-41	64.71	104	MBQ2561275.1
multidrug efflux SMR transporter [Mogibacterium sp.]	Mogibacterium sp.	144	144	0.85	1e-41	66.99	104	MBR2539279.1
multidrug efflux SMR transporter [Bacillota bacterium]	Bacillota bacterium	143	143	0.85	2e-41	66.99	104	MBR3719120.1
multidrug efflux SMR transporter [Bacillota bacterium]	Bacillota bacterium	143	143	0.85	2e-41	66.99	104	MBR3394447.1
multidrug efflux SMR transporter [Oscillospiraceae bacterium]	Oscillospiraceae bacterium	142	142	0.85	3e-41	68.93	104	MBQ7465329.1
multidrug efflux SMR transporter [Eubacterium sp.]	Eubacterium sp.	142	142	0.86	5e-41	63.81	106	MCR5784232.1
multidrug efflux SMR transporter [Mogibacterium sp.]	Mogibacterium sp.	140	140	0.85	2e-40	66.02	104	MBR0399701.1
multidrug efflux SMR transporter [Fibrobacter sp.]	Fibrobacter sp.	140	140	0.84	2e-40	62.75	104	MBQ7079189.1
multidrug efflux SMR transporter [Fibrobacter sp.]	Fibrobacter sp.	140	140	0.84	3e-40	64.71	104	MBR2468694.1
multidrug efflux SMR transporter [Fibrobacter sp.]	Fibrobacter sp.	139	139	0.84	4e-40	63.73	104	MBP5769531.1
multidrug efflux SMR transporter [Mogibacterium sp.]	Mogibacterium sp.	139	139	0.85	7e-40	65.05	104	MBQ9074616.1
multidrug efflux SMR transporter [Bacillota bacterium]	Bacillota bacterium	139	139	0.85	8e-40	63.11	104	MBQ2146923.1
multidrug efflux SMR transporter [Acidaminococcus sp.]	Acidaminococcus sp.	139	139	0.84	8e-40	63.73	104	MCH3950386.1
multidrug efflux SMR transporter [Fibrobacter sp. UWT3]	Fibrobacter sp. UWT3	139	139	0.86	1e-39	61.9	114	WP_255252211.1
quaternary ammonium compound-resistance protein SugE [Fibrobacter sp. UWT3]	Fibrobacter sp. UWT3	138	138	0.84	1e-39	63.73	104	SOE50657.1
multidrug efflux SMR transporter [Fibrobacter sp.]	Fibrobacter sp.	137	137	0.84	2e-39	64.71	104	MBR6854063.1
multidrug efflux SMR transporter [Bacillota bacterium]	Bacillota bacterium	137	137	0.85	2e-39	62.14	104	MBQ2219032.1
multidrug efflux system protein [Ruminococcaceae bacterium BL-6]	Ruminococcaceae bacterium BL-6	138	138	0.94	3e-39	61.4	115	CAB1249661.1
multidrug efflux SMR transporter [unclassified Fibrobacter]	unclassified Fibrobacter	137	137	0.84	4e-39	63.73	104	WP_073318870.1
multidrug efflux SMR transporter [Mogibacterium sp.]	Mogibacterium sp.	137	137	0.85	5e-39	64.08	104	MBP3896499.1
multidrug efflux SMR transporter [Solobacterium sp.]	Solobacterium sp.	137	137	0.86	5e-39	61.9	105	MCI2154988.1
multidrug efflux SMR transporter [Erysipelotrichaceae bacterium]	Erysipelotrichaceae bacterium	137	137	0.85	6e-39	60.58	106	MBP3852544.1
multidrug efflux SMR transporter [Clostridia bacterium]	Clostridia bacterium	137	137	0.87	7e-39	58.49	106	MCR4600798.1
multidrug efflux SMR transporter [Eubacterium sp.]	Eubacterium sp.	135	135	0.85	2e-38	74.04	105	MCR5798360.1
multidrug efflux SMR transporter [Catenisphaera adipataccumulans]	Catenisphaera adipataccumulans	135	135	0.85	2e-38	67.96	104	WP_183326719.1
multidrug efflux SMR transporter [Clostridia bacterium]	Clostridia bacterium	135	135	0.87	3e-38	59.43	107	MBQ8062314.1
multidrug efflux SMR transporter [Fibrobacter sp. UWH4]	Fibrobacter sp. UWH4	134	134	0.84	4e-38	62.75	104	WP_072980523.1
multidrug efflux SMR transporter [Pseudobutyrivibrio ruminis]	Pseudobutyrivibrio ruminis	134	134	0.86	6e-38	72.38	105	WP_033151753.1
multidrug efflux SMR transporter [Absicoccus porci]	Absicoccus porci	134	134	0.85	7e-38	62.14	104	WP_277633862.1
multidrug efflux SMR transporter [Succinivibrionaceae bacterium]	Succinivibrionaceae bacterium	134	134	0.85	8e-38	62.5	106	MBO6070185.1
multidrug efflux SMR transporter [Clostridium sp. KNHs216]	Clostridium sp. KNHs216	134	134	0.86	1e-37	63.81	106	WP_141825015.1
multidrug efflux SMR transporter [Oscillospiraceae bacterium]	Oscillospiraceae bacterium	133	133	0.86	1e-37	62.86	106	MBE6828641.1
multidrug efflux SMR transporter [Fibrobacter sp.]	Fibrobacter sp.	132	132	0.84	3e-37	61.76	104	MBR2899660.1
multidrug efflux SMR transporter [Eubacterium sp.]	Eubacterium sp.	132	132	0.85	4e-37	67.31	105	MCR5703371.1
multidrug efflux SMR transporter [bacterium]	bacterium	132	132	0.85	4e-37	58.65	105	MBQ2644588.1
multidrug efflux SMR transporter [Mageeibacillus sp.]	Mageeibacillus sp.	131	131	0.83	7e-37	63.37	103	MCH4153828.1
multidrug efflux SMR transporter [Pseudomonadota bacterium]	Pseudomonadota bacterium	131	131	0.86	1e-36	66.67	106	MBQ9244281.1
multidrug efflux SMR transporter [Candidatus Gastranaerophilales bacterium]	Candidatus Gastranaerophilales bacterium	131	131	0.86	1e-36	61.9	106	MBR6298874.1
multidrug efflux SMR transporter [Succinimonas sp.]	Succinimonas sp.	130	130	0.85	2e-36	59.62	106	MBQ3683201.1
multidrug efflux SMR transporter [bacterium]	bacterium	130	130	0.86	2e-36	62.86	106	MBO6273278.1
multidrug efflux SMR transporter [Bacillota bacterium]	Bacillota bacterium	129	129	0.85	4e-36	71.84	104	MBR2748583.1
multidrug efflux SMR transporter [Bacillota bacterium]	Bacillota bacterium	129	129	0.85	4e-36	71.84	104	MBQ1421809.1
multidrug efflux SMR transporter [Lachnospiraceae bacterium]	Lachnospiraceae bacterium	129	129	0.83	7e-36	64.36	103	MCI2049947.1
multidrug efflux SMR transporter [Thermoguttaceae bacterium]	Thermoguttaceae bacterium	128	128	0.85	1e-35	58.65	108	MBQ6158468.1
multidrug efflux SMR transporter [Bacillota bacterium]	Bacillota bacterium	128	128	0.85	2e-35	70.87	104	MBQ1714718.1
multidrug efflux SMR transporter [Caproicibacterium amylolyticum]	Caproicibacterium amylolyticum	127	127	0.85	3e-35	57.28	106	WP_212507425.1
multidrug efflux SMR transporter [Clostridia bacterium]	Clostridia bacterium	127	127	0.85	3e-35	70.87	104	MCR5181758.1
multidrug efflux SMR transporter [Mogibacterium sp.]	Mogibacterium sp.	127	127	0.85	5e-35	66.02	104	MBQ3291812.1
quaternary ammonium compound efflux SMR transporter SugE [Paraclostridium bifermentans]	Paraclostridium bifermentans	127	127	0.86	5e-35	57.14	106	WP_021431983.1
quaternary ammonium compound efflux SMR transporter SugE [Paraclostridium bifermentans]	Paraclostridium bifermentans	127	127	0.86	5e-35	57.14	106	WP_148551735.1
multidrug efflux SMR transporter [Anaerovibrio sp.]	Anaerovibrio sp.	126	126	0.86	8e-35	56.19	106	MBP3231653.1
quaternary ammonium compound efflux SMR transporter SugE [Paraclostridium]	Paraclostridium	126	126	0.86	9e-35	57.14	106	WP_021428762.1
multidrug efflux SMR transporter [bacterium]	bacterium	126	126	0.86	1e-34	64.76	106	MBQ3102442.1
multidrug efflux SMR transporter [Alphaproteobacteria bacterium]	Alphaproteobacteria bacterium	125	125	0.86	1e-34	66.67	106	MBR6674312.1
quaternary ammonium compound efflux SMR transporter SugE [Clostridium tyrobutyricum]	Clostridium tyrobutyricum	125	125	0.86	1e-34	59.05	106	WP_017895002.1
quaternary ammonium compound efflux SMR transporter SugE [Clostridium zeae]	Clostridium zeae	125	125	0.86	2e-34	60	106	WP_206868014.1
multidrug efflux SMR transporter [Oscillospiraceae bacterium]	Oscillospiraceae bacterium	125	125	0.85	2e-34	56.31	106	MBE6721385.1
hypothetical protein AVM15_10890 [Paraclostridium benzoelyticum]	Paraclostridium benzoelyticum	125	125	0.86	2e-34	57.14	106	OXX83443.1
quaternary ammonium compound efflux SMR transporter SugE [Clostridium lundense]	Clostridium lundense	125	125	0.85	2e-34	63.11	106	MBE6069587.1
multidrug efflux SMR transporter [Lachnospiraceae bacterium]	Lachnospiraceae bacterium	124	124	0.64	2e-34	73.08	79	MBP8969526.1
multidrug efflux SMR transporter [Mogibacterium sp.]	Mogibacterium sp.	125	125	0.85	3e-34	66.02	104	MBR0307791.1
multidrug efflux SMR transporter [Clostridiaceae bacterium]	Clostridiaceae bacterium	125	125	0.82	3e-34	59	104	MCI1273258.1
multidrug efflux SMR transporter [Butyrivibrio sp.]	Butyrivibrio sp.	124	124	0.64	3e-34	75.64	79	MBP3813330.1
quaternary ammonium compound efflux SMR transporter SugE [Paraclostridium dentum]	Paraclostridium dentum	125	125	0.86	3e-34	56.19	106	WP_170075441.1
quaternary ammonium compound efflux SMR transporter SugE [Clostridium yunnanense]	Clostridium yunnanense	125	125	0.86	3e-34	60	106	WP_200273090.1
quaternary ammonium compound efflux SMR transporter SugE [Peptoclostridium litorale]	Peptoclostridium litorale	124	124	0.85	4e-34	63.11	106	WP_038261013.1
multidrug efflux SMR transporter [Lachnospiraceae bacterium]	Lachnospiraceae bacterium	124	124	0.86	5e-34	63.81	108	MCR4716948.1
multidrug efflux SMR transporter [Thermoguttaceae bacterium]	Thermoguttaceae bacterium	124	124	0.85	8e-34	54.81	108	MBR2694661.1
multidrug efflux SMR transporter [Clostridium tagluense]	Clostridium tagluense	124	124	0.86	1e-33	56.19	106	WP_220321133.1
quaternary ammonium compound-resistance protein sugE [Clostridioides difficile CD45]	Clostridioides difficile CD45	124	124	0.95	1e-33	53.85	117	EQE69560.1
quaternary ammonium compound efflux SMR transporter SugE [Clostridium kluyveri]	Clostridium kluyveri	123	123	0.86	1e-33	59.05	106	WP_073539348.1
quaternary ammonium compound efflux SMR transporter SugE [Ignavibacteria bacterium]	Ignavibacteria bacterium	123	123	0.85	1e-33	56.73	105	MBK9247162.1
quaternary ammonium compound efflux SMR transporter SugE [Clostridium beijerinckii]	Clostridium beijerinckii	123	123	0.86	2e-33	60.95	106	WP_077831877.1
multidrug efflux SMR transporter [bacterium]	bacterium	123	123	0.7	2e-33	63.53	106	MBR1619744.1
quaternary ammonium compound efflux SMR transporter SugE [unclassified Megasphaera]	unclassified Megasphaera	123	123	0.84	2e-33	57.84	106	WP_020311927.1
multidrug efflux SMR transporter [Bacillota bacterium]	Bacillota bacterium	122	122	0.85	2e-33	65.05	104	MBO5518449.1
multidrug efflux SMR transporter [Candidatus Omnitrophota bacterium]	Candidatus Omnitrophota bacterium	122	122	0.85	3e-33	60.19	106	MBN2328773.1
multidrug efflux SMR transporter [Bacillota bacterium]	Bacillota bacterium	122	122	0.85	3e-33	65.05	104	MBR3394934.1
quaternary ammonium compound efflux SMR transporter SugE [Clostridium magnum]	Clostridium magnum	122	122	0.85	3e-33	57.28	106	WP_066620666.1
multidrug efflux SMR transporter [bacterium]	bacterium	122	122	0.7	3e-33	65.88	107	MBR1619726.1
quaternary ammonium compound efflux SMR transporter SugE [Sedimentisphaerales bacterium]	Sedimentisphaerales bacterium	122	122	0.82	4e-33	57	107	MBN2513643.1
multidrug efflux SMR transporter [Clostridium algifaecis]	Clostridium algifaecis	122	122	0.86	4e-33	57.14	106	WP_209701964.1
quaternary ammonium compound efflux SMR transporter SugE [Clostridium peptidivorans]	Clostridium peptidivorans	122	122	0.85	4e-33	58.25	106	WP_097027451.1
quaternary ammonium compound efflux SMR transporter SugE [Clostridium sp. BSD9I1]	Clostridium sp. BSD9I1	122	122	0.85	5e-33	59.22	106	WP_035309926.1
multidrug efflux SMR transporter [Parasporobacterium sp.]	Parasporobacterium sp.	122	122	0.85	5e-33	65.05	104	MBR3242554.1
sugE [Bacillota bacterium]	Bacillota bacterium	122	122	0.84	5e-33	59.8	103	MBP1757080.1
quaternary ammonium compound efflux SMR transporter SugE [Clostridioides sp. ES-S-0001-02]	Clostridioides sp. ES-S-0001-02	122	122	0.86	5e-33	57.14	106	MCC0637931.1
membrane protein [Clostridioides difficile]	Clostridioides difficile	122	122	0.86	6e-33	58.1	106	KPI54158.1
multidrug efflux SMR transporter [Clostridium tetanomorphum]	Clostridium tetanomorphum	122	122	0.85	6e-33	56.31	106	WP_035144279.1
quaternary ammonium compound efflux SMR transporter SugE [Aminipila butyrica]	Aminipila butyrica	121	121	0.86	6e-33	57.14	106	WP_163064831.1
multidrug efflux SMR transporter [Clostridium]	Clostridium	121	121	0.86	6e-33	54.29	106	WP_013236852.1
quaternary ammonium compound efflux SMR transporter SugE [Sporobacter termitidis]	Sporobacter termitidis	121	121	0.85	6e-33	57.69	106	WP_073075760.1
quaternary ammonium compound efflux SMR transporter SugE [Clostridium sp. 'White wine YQ']	Clostridium sp. 'White wine YQ'	121	121	0.86	6e-33	59.05	106	WP_274226820.1
quaternary ammonium compound efflux SMR transporter SugE [Clostridioides sp. ZZV15-6388]	Clostridioides sp. ZZV15-6388	121	121	0.86	8e-33	57.14	106	MCC0634147.1
multidrug efflux SMR transporter [Bacillota bacterium]	Bacillota bacterium	121	121	0.85	8e-33	64.08	104	MBQ1476504.1
quaternary ammonium compound efflux SMR transporter SugE [Clostridium pascui]	Clostridium pascui	121	121	0.85	8e-33	59.22	106	WP_204598980.1
quaternary ammonium compound efflux SMR transporter SugE [Clostridium]	Clostridium	121	121	0.86	9e-33	59.05	106	WP_061994787.1
multidrug efflux SMR transporter [Clostridium senegalense]	Clostridium senegalense	121	121	0.86	9e-33	58.1	106	WP_199869962.1
multidrug efflux SMR transporter [Selenomonas ruminantium]	Selenomonas ruminantium	121	121	0.85	1e-32	57.69	105	WP_075445841.1
quaternary ammonium compound efflux SMR transporter SugE [Clostridioides difficile]	Clostridioides difficile	121	121	0.86	1e-32	58.1	106	MCK3713084.1
quaternary ammonium compound efflux SMR transporter SugE [Anaerocolumna xylanovorans]	Anaerocolumna xylanovorans	121	121	0.86	1e-32	58.1	106	WP_073589445.1
quaternary ammonium compound efflux SMR transporter SugE [Clostridioides difficile]	Clostridioides difficile	121	121	0.86	1e-32	57.14	106	UWI50623.1
quaternary ammonium compound-resistance protein SugE [Clostridioides difficile]	Clostridioides difficile	120	120	0.86	1e-32	56.19	106	MDB0439023.1
small Multidrug Resistance family protein [Clostridioides difficile CD160]	Clostridioides difficile CD160	120	120	0.86	1e-32	58.1	106	EQF27495.1
quaternary ammonium compound efflux SMR transporter SugE [Prosthecobacter sp.]	Prosthecobacter sp.	120	120	0.86	1e-32	54.29	108	MBE2286806.1
multidrug efflux SMR transporter [Clostridium]	Clostridium	120	120	0.86	2e-32	54.29	106	WP_009065976.1
quaternary ammonium compound efflux SMR transporter SugE [Clostridium]	Clostridium	120	120	0.84	2e-32	61.76	106	WP_105177627.1
quaternary ammonium compound efflux SMR transporter SugE [Clostridioides difficile]	Clostridioides difficile	120	120	0.86	2e-32	58.1	106	NMS90218.1
multidrug efflux SMR transporter [bacterium]	bacterium	120	120	0.66	2e-32	68.75	106	MBR1908615.1
quaternary ammonium compound efflux SMR transporter SugE [Acidobacteriota bacterium]	Acidobacteriota bacterium	120	120	0.87	2e-32	54.72	106	MBK9162966.1
quaternary ammonium compound efflux SMR transporter SugE [Clostridium minihomine]	Clostridium minihomine	120	120	0.85	2e-32	57.69	105	WP_101696866.1
quaternary ammonium compound efflux SMR transporter SugE [Clostridium psychrophilum]	Clostridium psychrophilum	120	120	0.85	2e-32	57.28	106	WP_216290725.1
quaternary ammonium compound efflux SMR transporter SugE [Rhodocyclales bacterium]	Rhodocyclales bacterium	120	120	0.86	2e-32	54.29	111	MCE1180778.1
quaternary ammonium compound efflux SMR transporter SugE [Clostridium cellulovorans]	Clostridium cellulovorans	120	120	0.85	2e-32	59.62	106	WP_010073336.1
multidrug efflux SMR transporter [Clostridium psychrophilum]	Clostridium psychrophilum	120	120	0.85	2e-32	56.31	106	WP_216285767.1
quaternary ammonium compound efflux SMR transporter SugE [Verrucomicrobiaceae bacterium]	Verrucomicrobiaceae bacterium	120	120	0.86	2e-32	55.24	108	MCE2693139.1
TPA: quaternary ammonium compound efflux SMR transporter SugE [Clostridioides difficile]	Clostridioides difficile	120	120	0.86	3e-32	57.14	106	HBE9108905.1
quaternary ammonium compound efflux SMR transporter SugE [Clostridioides difficile]	Clostridioides difficile	120	120	0.86	3e-32	57.14	106	WP_262744949.1
quaternary ammonium compound efflux SMR transporter SugE [Clostridium bovifaecis]	Clostridium bovifaecis	120	120	0.86	3e-32	58.1	106	QGU95394.1
multidrug efflux SMR transporter [Selenomonadaceae bacterium]	Selenomonadaceae bacterium	120	120	0.84	3e-32	54.9	104	MBQ6976366.1
quaternary ammonium compound efflux SMR transporter SugE [Ruminiclostridium papyrosolvens]	Ruminiclostridium papyrosolvens	120	120	0.85	3e-32	60.19	106	WP_020815747.1
quaternary ammonium compound efflux SMR transporter SugE [Clostridioides sp. ES-S-0171-01]	Clostridioides sp. ES-S-0171-01	120	120	0.86	3e-32	57.14	106	MCC0627491.1
quaternary ammonium compound efflux SMR transporter SugE [Hyphomicrobiales bacterium]	Hyphomicrobiales bacterium	120	120	0.84	3e-32	54.9	104	MBW0002126.1
TPA: quaternary ammonium compound efflux SMR transporter SugE [Clostridioides difficile]	Clostridioides difficile	120	120	0.86	3e-32	57.14	106	HBF7093989.1
quaternary ammonium compound efflux SMR transporter SugE [Clostridium sp. BNL1100]	Clostridium sp. BNL1100	120	120	0.86	3e-32	59.05	106	WP_014312435.1
quaternary ammonium compound efflux SMR transporter SugE [Clostridioides difficile]	Clostridioides difficile	120	120	0.86	3e-32	57.14	106	MCK1929434.1
quaternary ammonium compound efflux SMR transporter SugE [Clostridioides difficile]	Clostridioides difficile	119	119	0.86	4e-32	57.14	106	WP_003417824.1
quaternary ammonium compound efflux SMR transporter SugE [Clostridioides difficile]	Clostridioides difficile	119	119	0.86	4e-32	57.14	106	WP_102822439.1
quaternary ammonium compound efflux SMR transporter SugE [Tardiphaga sp. OK245]	Tardiphaga sp. OK245	119	119	0.84	4e-32	55.88	104	WP_093758260.1
quaternary ammonium compound efflux SMR transporter SugE [Clostridium uliginosum]	Clostridium uliginosum	119	119	0.83	4e-32	57.43	103	WP_090091097.1
quaternary ammonium compound efflux SMR transporter SugE [Tardiphaga]	Tardiphaga	119	119	0.84	4e-32	55.88	104	WP_068731015.1
TPA: quaternary ammonium compound-resistance protein SugE [Verrucomicrobiales bacterium]	Verrucomicrobiales bacterium	119	119	0.86	4e-32	55.24	108	HBJ86697.1
multidrug efflux SMR transporter [Clostridium estertheticum]	Clostridium estertheticum	119	119	0.85	4e-32	56.31	106	WP_216103799.1
quaternary ammonium compound efflux SMR transporter SugE [Clostridioides difficile]	Clostridioides difficile	119	119	0.86	4e-32	57.14	106	MCR1707888.1
quaternary ammonium compound efflux SMR transporter SugE [Clostridioides difficile]	Clostridioides difficile	119	119	0.86	5e-32	56.19	106	WP_107618860.1
quaternary ammonium compound efflux SMR transporter SugE [Ruminiclostridium cellulolyticum]	Ruminiclostridium cellulolyticum	119	119	0.85	5e-32	58.65	105	WP_015925864.1
quaternary ammonium compound efflux SMR transporter SugE [Verrucomicrobiota bacterium]	Verrucomicrobiota bacterium	119	119	0.86	6e-32	55.24	108	MCX6839801.1
TPA: quaternary ammonium compound efflux SMR transporter SugE [Clostridioides difficile]	Clostridioides difficile	119	119	0.86	6e-32	57.14	106	HBE9252256.1
quaternary ammonium compound efflux SMR transporter SugE [Clostridium beijerinckii]	Clostridium beijerinckii	119	119	0.85	6e-32	58.65	106	WP_077844456.1
quaternary ammonium compound efflux SMR transporter SugE [Hyphomicrobiales bacterium]	Hyphomicrobiales bacterium	119	119	0.84	6e-32	53.92	104	MBV9740404.1
quaternary ammonium compound efflux SMR transporter SugE [Clostridium beijerinckii]	Clostridium beijerinckii	119	119	0.85	6e-32	58.65	106	WP_171787936.1
quaternary ammonium compound-resistance protein SugE [Clostridium beijerinckii]	Clostridium beijerinckii	119	119	0.85	6e-32	56.31	106	AWK52843.1
Small multidrug resistance protein [Pseudomonadota bacterium]	Pseudomonadota bacterium	119	119	0.9	6e-32	52.29	112	MBS1140839.1
quaternary ammonium compound efflux SMR transporter SugE [Cupidesulfovibrio liaohensis]	Cupidesulfovibrio liaohensis	119	119	0.85	6e-32	53.85	122	WP_167124275.1
multidrug efflux SMR transporter [bacterium]	bacterium	119	119	0.66	6e-32	71.25	106	MBR1424745.1
quaternary ammonium compound efflux SMR transporter SugE [Clostridioides difficile]	Clostridioides difficile	119	119	0.86	6e-32	57.14	106	MCA0683734.1
quaternary ammonium compound efflux SMR transporter SugE [Clostridium aciditolerans]	Clostridium aciditolerans	119	119	0.86	6e-32	56.19	106	WP_178910377.1
quaternary ammonium compound efflux SMR transporter SugE [Chloracidobacterium sp.]	Chloracidobacterium sp.	119	119	0.86	6e-32	57.14	106	MBK9173963.1
multidrug efflux SMR transporter [bacterium]	bacterium	119	119	0.7	7e-32	64.71	106	MBR1977026.1
quaternary ammonium compound-resistance protein SugE [Bradyrhizobium sp. NFR13]	Bradyrhizobium sp. NFR13	119	119	0.84	7e-32	55.88	104	SFL62588.1
quaternary ammonium compound efflux SMR transporter SugE [unclassified Janthinobacterium]	unclassified Janthinobacterium	119	119	0.85	7e-32	54.81	106	WP_183677280.1
multidrug efflux SMR transporter [Acidobacteriota bacterium]	Acidobacteriota bacterium	119	119	0.86	7e-32	51.43	107	MBA3693803.1
quaternary ammonium compound efflux SMR transporter SugE [Clostridioides difficile]	Clostridioides difficile	119	119	0.86	7e-32	57.14	106	MBY1973252.1
TPA: quaternary ammonium compound-resistance protein SugE [Lentisphaeria bacterium]	Lentisphaeria bacterium	119	119	0.85	7e-32	57.69	105	HCG24196.1
TPA: quaternary ammonium compound efflux SMR transporter SugE [Clostridioides difficile]	Clostridioides difficile	119	119	0.86	7e-32	57.14	106	HBF3051589.1
quaternary ammonium compound efflux SMR transporter SugE [Azonexus sp.]	Azonexus sp.	119	119	0.9	8e-32	53.21	112	MBP5985647.1
quaternary ammonium compound efflux SMR transporter SugE [Acidobacteriota bacterium]	Acidobacteriota bacterium	119	119	0.87	8e-32	54.72	106	MBX3295107.1
quaternary ammonium compound efflux SMR transporter SugE [Microbulbifer agarilyticus]	Microbulbifer agarilyticus	119	119	0.84	8e-32	55.88	108	WP_224868027.1
TPA: quaternary ammonium compound efflux SMR transporter SugE [Clostridiales bacterium]	Clostridiales bacterium	119	119	0.86	9e-32	58.1	106	HHU16716.1
quaternary ammonium compound efflux SMR transporter SugE [Clostridium]	Clostridium	119	119	0.85	9e-32	58.65	106	WP_012059620.1
quaternary ammonium compound efflux SMR transporter SugE [Hyphomicrobiales bacterium]	Hyphomicrobiales bacterium	118	118	0.84	1e-31	53.92	104	MBV8766773.1
quaternary ammonium compound efflux SMR transporter SugE [Tardiphaga sp.]	Tardiphaga sp.	118	118	0.84	1e-31	56.86	104	MBC7579748.1
multidrug efflux SMR transporter [Clostridium estertheticum]	Clostridium estertheticum	118	118	0.85	1e-31	56.31	106	WP_220309239.1
membrane protein [Clostridioides difficile]	Clostridioides difficile	118	118	0.86	1e-31	56.19	106	KPI57136.1
quaternary ammonium compound efflux SMR transporter SugE [Clostridium beijerinckii]	Clostridium beijerinckii	118	118	0.85	1e-31	58.65	106	MBE6091020.1
quaternary ammonium compound efflux SMR transporter SugE [Clostridioides difficile]	Clostridioides difficile	118	118	0.86	1e-31	56.19	106	UWD48672.1
quaternary ammonium compound efflux SMR transporter SugE [Pyrinomonadaceae bacterium]	Pyrinomonadaceae bacterium	118	118	0.85	1e-31	55.77	106	MBA3442975.1
multidrug efflux SMR transporter [Pseudobutyrivibrio sp.]	Pseudobutyrivibrio sp.	117	117	0.61	1e-31	74.67	76	MBR1622917.1
quaternary ammonium compound efflux SMR transporter SugE [Clostridium beijerinckii]	Clostridium beijerinckii	118	118	0.85	1e-31	58.65	106	WP_077831311.1
quaternary ammonium compound efflux SMR transporter SugE [Clostridioides sp. ZZV14-6104]	Clostridioides sp. ZZV14-6104	118	118	0.86	1e-31	56.19	106	MCC0724582.1
quaternary ammonium compound efflux SMR transporter SugE [Clostridioides difficile]	Clostridioides difficile	118	118	0.86	1e-31	56.19	106	MBY2242858.1
quaternary ammonium compound efflux SMR transporter SugE [Anaerotignum propionicum]	Anaerotignum propionicum	118	118	0.86	1e-31	55.24	106	WP_256148474.1
quaternary ammonium compound efflux SMR transporter SugE [Clostridium sp. TW13]	Clostridium sp. TW13	118	118	0.84	2e-31	60.78	106	WP_261829824.1
TPA: quaternary ammonium compound efflux SMR transporter SugE [Clostridioides difficile]	Clostridioides difficile	118	118	0.86	2e-31	56.19	106	HBI8353334.1
quaternary ammonium compound efflux SMR transporter SugE [Clostridioides difficile]	Clostridioides difficile	118	118	0.86	2e-31	56.19	106	WP_021370923.1
quaternary ammonium compound efflux SMR transporter SugE [Blastocatellia bacterium]	Blastocatellia bacterium	118	118	0.86	2e-31	56.19	106	MBL8186234.1
multidrug efflux SMR transporter [Selenomonadaceae bacterium]	Selenomonadaceae bacterium	118	118	0.85	2e-31	56.31	104	MBQ9441551.1
TPA: quaternary ammonium compound-resistance protein SugE [Syntrophomonas sp.]	Syntrophomonas sp.	118	118	0.85	2e-31	58.25	106	HBQ26275.1
multidrug efflux SMR transporter [[Clostridium] sporosphaeroides]	[Clostridium] sporosphaeroides	118	118	0.86	2e-31	52.38	106	MBE6834108.1
quaternary ammonium compound efflux SMR transporter SugE [Clostridium cavendishii]	Clostridium cavendishii	118	118	0.85	2e-31	55.77	106	WP_072984626.1
quaternary ammonium compound efflux SMR transporter SugE [Nitrosococcus oceani]	Nitrosococcus oceani	118	118	0.85	2e-31	53.85	106	WP_002808810.1
quaternary ammonium compound efflux SMR transporter SugE [Acidobacteriota bacterium]	Acidobacteriota bacterium	117	117	0.87	2e-31	54.72	106	MBX3266092.1
quaternary ammonium compound efflux SMR transporter SugE [Aliarcobacter lanthieri]	Aliarcobacter lanthieri	117	117	0.85	2e-31	57.69	105	WP_026807565.1
quaternary ammonium compound efflux SMR transporter SugE [Mitsuokella multacida]	Mitsuokella multacida	117	117	0.82	2e-31	57	105	WP_270379294.1
TPA: QacE family quaternary ammonium compound efflux SMR transporter [Blastocatellia bacterium]	Blastocatellia bacterium	117	117	0.86	2e-31	55.24	105	HCA58076.1
TPA: quaternary ammonium compound-resistance protein SugE [Candidatus Gastranaerophilales bacterium HUM_13]	Candidatus Gastranaerophilales bacterium HUM_13	117	117	0.85	2e-31	51.92	105	DAB09720.1
TPA: quaternary ammonium compound-resistance protein SugE [Candidatus Gastranaerophilales bacterium HUM_22]	Candidatus Gastranaerophilales bacterium HUM_22	117	117	0.85	2e-31	51.92	105	DAB22183.1
quaternary ammonium compound efflux SMR transporter SugE [Rhodopseudomonas sp. SK50-23]	Rhodopseudomonas sp. SK50-23	117	117	0.84	2e-31	55.88	104	WP_211913216.1
quaternary ammonium compound efflux SMR transporter SugE [Clostridioides sp. ES-S-0056-01]	Clostridioides sp. ES-S-0056-01	117	117	0.86	3e-31	56.19	106	MCC0686519.1
quaternary ammonium compound efflux SMR transporter SugE [Burkholderiales bacterium]	Burkholderiales bacterium	117	117	0.86	3e-31	52.38	109	MBY0269457.1
quaternary ammonium compound efflux SMR transporter SugE [Pyrinomonadaceae bacterium]	Pyrinomonadaceae bacterium	117	117	0.84	3e-31	55.88	106	MCY7374526.1
quaternary ammonium compound-resistance protein SugE [Xanthomonas sp.]	Xanthomonas sp.	117	117	0.84	3e-31	53.92	104	MBA3928373.1
small multidrug resistance protein [Acinetobacter sp. CAG:196]	Acinetobacter sp. CAG:196	117	117	0.85	3e-31	51.92	105	CCZ50532.1
quaternary ammonium compound efflux SMR transporter SugE [Hyphomicrobiales bacterium]	Hyphomicrobiales bacterium	117	117	0.84	3e-31	52.94	104	MBV9431239.1
quaternary ammonium compound efflux SMR transporter SugE [Clostridioides difficile]	Clostridioides difficile	117	117	0.86	3e-31	56.19	106	WP_076630822.1
TPA: quaternary ammonium compound efflux SMR transporter SugE [Clostridioides difficile]	Clostridioides difficile	117	117	0.86	3e-31	56.19	106	HBF6775681.1
multidrug efflux SMR transporter [Selenomonadaceae bacterium]	Selenomonadaceae bacterium	117	117	0.84	3e-31	54.9	104	MBQ9488134.1
quaternary ammonium compound efflux SMR transporter SugE [Anaerotignum propionicum]	Anaerotignum propionicum	117	117	0.85	3e-31	58.25	106	WP_066046503.1
quaternary ammonium compound efflux SMR transporter SugE [Rhodopseudomonas boonkerdii]	Rhodopseudomonas boonkerdii	117	117	0.84	3e-31	55.88	104	WP_233025875.1
multidrug efflux SMR transporter [Eubacterium xylanophilum]	Eubacterium xylanophilum	116	116	0.62	4e-31	73.68	78	WP_084554727.1
quaternary ammonium compound efflux SMR transporter SugE [Cupidesulfovibrio sp. SRB-5]	Cupidesulfovibrio sp. SRB-5	117	117	0.85	4e-31	53.85	122	WP_190244307.1
TPA: quaternary ammonium compound-resistance protein SugE [Candidatus Gastranaerophilales bacterium HUM_15]	Candidatus Gastranaerophilales bacterium HUM_15	117	117	0.85	4e-31	51.92	105	DAB11355.1
quaternary ammonium compound efflux SMR transporter SugE [Nitrosococcus watsonii]	Nitrosococcus watsonii	117	117	0.85	4e-31	53.85	106	WP_013219903.1
TPA: quaternary ammonium compound efflux SMR transporter SugE [Candidatus Galligastranaerophilus faecipullorum]	Candidatus Galligastranaerophilus faecipullorum	117	117	0.86	4e-31	55.24	106	HIQ89106.1
TPA: quaternary ammonium compound efflux SMR transporter SugE [Clostridioides difficile]	Clostridioides difficile	117	117	0.86	4e-31	56.19	106	HBF8686388.1
quaternary ammonium compound efflux SMR transporter SugE [Pseudoxanthomonas indica]	Pseudoxanthomonas indica	117	117	0.85	4e-31	56.31	109	WP_079724729.1
quaternary ammonium compound efflux SMR transporter SugE [Verrucomicrobiota bacterium]	Verrucomicrobiota bacterium	117	117	0.87	4e-31	53.77	108	MBN8417639.1
multidrug efflux SMR transporter [Clostridium beijerinckii]	Clostridium beijerinckii	117	117	0.85	5e-31	57.69	106	WP_061114885.1
small multidrug resistance SugE-like protein [Clostridioides difficile]	Clostridioides difficile	117	117	0.86	5e-31	56.19	106	VII09639.1
quaternary ammonium compound-resistance protein SugE [Betaproteobacteria bacterium HGW-Betaproteobacteria-4]	Betaproteobacteria bacterium HGW-Betaproteobacteria-4	117	117	0.9	5e-31	53.21	112	PKO45245.1
TPA: quaternary ammonium compound efflux SMR transporter SugE [Clostridioides difficile]	Clostridioides difficile	117	117	0.86	5e-31	56.19	106	HCU2688012.1
TPA: quaternary ammonium compound-resistance protein SugE [Candidatus Gastranaerophilales bacterium HUM_4]	Candidatus Gastranaerophilales bacterium HUM_4	117	117	0.85	5e-31	51.92	105	DAA88303.1
quaternary ammonium compound efflux SMR transporter SugE [Aliarcobacter lanthieri]	Aliarcobacter lanthieri	116	116	0.85	6e-31	57.69	105	WP_026804634.1
quaternary ammonium compound efflux SMR transporter SugE [Kallotenue papyrolyticum]	Kallotenue papyrolyticum	116	116	0.84	6e-31	54.9	106	WP_029214507.1
quaternary ammonium compound efflux SMR transporter SugE [Clostridioides difficile]	Clostridioides difficile	116	116	0.86	6e-31	56.19	106	WP_070421114.1
quaternary ammonium compound efflux SMR transporter SugE [Clostridioides difficile]	Clostridioides difficile	116	116	0.86	6e-31	56.19	106	WP_261933410.1
quaternary ammonium compound efflux SMR transporter SugE [Lentisphaeria bacterium]	Lentisphaeria bacterium	116	116	0.85	6e-31	59.22	105	MBR2356879.1
quaternary ammonium compound efflux SMR transporter SugE [Leptolyngbya sp. 7M]	Leptolyngbya sp. 7M	116	116	0.87	6e-31	51.89	106	WP_211622147.1
TPA: quaternary ammonium compound efflux SMR transporter SugE [Clostridioides difficile]	Clostridioides difficile	116	116	0.86	7e-31	56.19	106	HCQ5969575.1
multidrug efflux SMR transporter [Clostridium oryzae]	Clostridium oryzae	116	116	0.86	7e-31	52.38	106	WP_079422801.1
quaternary ammonium compound efflux SMR transporter SugE [Verrucomicrobiaceae bacterium]	Verrucomicrobiaceae bacterium	116	116	0.87	8e-31	53.77	108	MBL9133240.1
quaternary ammonium compound efflux SMR transporter SugE [Clostridioides difficile]	Clostridioides difficile	116	116	0.86	8e-31	56.19	106	WP_133145793.1
quaternary ammonium compound efflux SMR transporter SugE [Acinetobacter sp.]	Acinetobacter sp.	116	116	0.85	8e-31	50.96	105	MBS5804083.1
quaternary ammonium compound efflux SMR transporter SugE [Anaerocolumna jejuensis]	Anaerocolumna jejuensis	116	116	0.86	8e-31	56.19	106	WP_073275524.1
multidrug efflux SMR transporter [Clostridium merdae]	Clostridium merdae	116	116	0.85	9e-31	53.4	106	WP_085833007.1
quaternary ammonium compound efflux SMR transporter SugE [Dickeya dadantii]	Dickeya dadantii	116	116	0.81	9e-31	59.6	105	WP_161451316.1
groEL suppressor protein SugE [Candidatus Brocadia fulgida]	Candidatus Brocadia fulgida	116	116	0.85	9e-31	53.4	105	KKO18533.1
quaternary ammonium compound efflux SMR transporter SugE [Clostridium aminobutyricum]	Clostridium aminobutyricum	116	116	0.85	1e-30	56.31	106	WP_206582326.1
quaternary ammonium compound efflux SMR transporter SugE [Anaerocolumna chitinilytica]	Anaerocolumna chitinilytica	116	116	0.86	1e-30	56.19	106	WP_185258253.1
quaternary ammonium compound efflux SMR transporter SugE [Prosthecobacter vanneervenii]	Prosthecobacter vanneervenii	116	116	0.86	1e-30	51.43	108	WP_184344844.1
quaternary ammonium compound efflux SMR transporter SugE [Microbulbifer agarilyticus]	Microbulbifer agarilyticus	116	116	0.85	1e-30	53.85	108	WP_222231087.1
quaternary ammonium compound efflux SMR transporter SugE [bacterium]	bacterium	116	116	0.85	1e-30	54.37	105	MBO6257224.1
multidrug efflux SMR transporter [Acidobacteriota bacterium]	Acidobacteriota bacterium	116	116	0.83	1e-30	55.45	104	NOT48426.1
quaternary ammonium compound efflux SMR transporter SugE [Janthinobacterium lividum]	Janthinobacterium lividum	116	116	0.85	1e-30	54.81	106	WP_128142693.1
quaternary ammonium compound efflux SMR transporter SugE [Hydrogenispora ethanolica]	Hydrogenispora ethanolica	116	116	0.85	1e-30	59.22	106	WP_132014542.1
quaternary ammonium compound efflux SMR transporter SugE [bacterium]	bacterium	115	115	0.82	1e-30	56	104	MBR1943680.1
quaternary ammonium compound efflux SMR transporter SugE [Sneathiella chinensis]	Sneathiella chinensis	117	117	0.87	1e-30	55.66	160	WP_277346044.1
QacE family quaternary ammonium compound efflux SMR transporter [Verrucomicrobia bacterium 12-59-8]	Verrucomicrobia bacterium 12-59-8	116	116	0.87	1e-30	52.83	108	OYW70357.1
QacE family quaternary ammonium compound efflux SMR transporter [Candidatus Brocadia sp. UTAMX2]	Candidatus Brocadia sp. UTAMX2	115	115	0.85	1e-30	53.4	105	OQY98062.1
quaternary ammonium compound efflux SMR transporter SugE [Clostridium beijerinckii]	Clostridium beijerinckii	115	115	0.85	1e-30	57.69	106	WP_236897108.1
quaternary ammonium compound efflux SMR transporter SugE [Cupriavidus]	Cupriavidus	115	115	0.85	1e-30	52.43	106	WP_010814644.1
quaternary ammonium compound efflux SMR transporter SugE [Microbulbifer agarilyticus]	Microbulbifer agarilyticus	115	115	0.84	1e-30	54.9	108	WP_010132070.1
TPA: quaternary ammonium compound efflux SMR transporter SugE [Hyphomicrobiales bacterium]	Hyphomicrobiales bacterium	115	115	0.84	2e-30	56.86	105	HHZ10146.1
quaternary ammonium compound efflux SMR transporter SugE [Tardiphaga sp.]	Tardiphaga sp.	115	115	0.84	2e-30	56.86	104	MBC7583442.1
TPA: quaternary ammonium compound efflux SMR transporter SugE [Candidatus Galligastranaerophilus gallistercoris]	Candidatus Galligastranaerophilus gallistercoris	115	115	0.85	2e-30	50.96	105	HIS54370.1
quaternary ammonium compound efflux SMR transporter SugE [Noviherbaspirillum galbum]	Noviherbaspirillum galbum	115	115	0.84	2e-30	53.92	104	WP_163967722.1
multidrug efflux SMR transporter [unclassified Rhizobium]	unclassified Rhizobium	115	115	0.82	2e-30	56	104	WP_062582499.1
QacE family quaternary ammonium compound efflux SMR transporter [Bradyrhizobiaceae bacterium PARB1]	Bradyrhizobiaceae bacterium PARB1	115	115	0.84	2e-30	55.88	104	OYU86766.1
quaternary ammonium compound efflux SMR transporter SugE [Clostridioides difficile]	Clostridioides difficile	115	115	0.86	2e-30	56.19	106	WP_021406996.1
quaternary ammonium compound efflux SMR transporter SugE [Bacteroidota bacterium]	Bacteroidota bacterium	115	115	0.88	2e-30	51.4	109	MBW7888236.1
quaternary ammonium compound efflux SMR transporter SugE [Pararhizobium antarcticum]	Pararhizobium antarcticum	115	115	0.82	2e-30	56	104	WP_071832790.1
multidrug efflux SMR transporter [bacterium]	bacterium	115	115	0.82	2e-30	56	104	MBP7211632.1
quaternary ammonium compound efflux SMR transporter SugE [Janthinobacterium]	Janthinobacterium	115	115	0.85	2e-30	53.85	106	WP_046684095.1
quaternary ammonium compound efflux SMR transporter SugE [Janthinobacterium]	Janthinobacterium	115	115	0.85	2e-30	53.85	106	WP_099378740.1
quaternary ammonium compound efflux SMR transporter SugE [Rhizobium sp. 32-5/1]	Rhizobium sp. 32-5/1	115	115	0.82	2e-30	55	104	WP_277702496.1
quaternary ammonium compound efflux SMR transporter SugE [Verrucomicrobiaceae bacterium]	Verrucomicrobiaceae bacterium	115	115	0.87	2e-30	52.83	109	MBE7498507.1
quaternary ammonium compound efflux SMR transporter SugE [unclassified Janthinobacterium]	unclassified Janthinobacterium	115	115	0.87	2e-30	52.83	106	WP_183745594.1
quaternary ammonium compound efflux SMR transporter SugE [Spirochaetota bacterium]	Spirochaetota bacterium	115	115	0.85	2e-30	51.92	105	MBO8431199.1
multidrug efflux SMR transporter [Selenomonadaceae bacterium]	Selenomonadaceae bacterium	115	115	0.82	2e-30	56	105	MBR1397930.1
quaternary ammonium compound efflux SMR transporter SugE [bacterium]	bacterium	115	115	0.82	3e-30	57	103	MBR1681684.1
quaternary ammonium compound efflux SMR transporter SugE [Aliarcobacter vitoriensis]	Aliarcobacter vitoriensis	115	115	0.85	3e-30	57.69	105	WP_113895280.1
multidrug efflux SMR transporter [Aminipila terrae]	Aminipila terrae	115	115	0.85	3e-30	55.34	106	WP_162362048.1
quaternary ammonium compound efflux SMR transporter SugE [unclassified Tardiphaga]	unclassified Tardiphaga	115	115	0.84	3e-30	55.88	104	WP_143573520.1
quaternary ammonium compound efflux SMR transporter SugE [Dickeya]	Dickeya	115	115	0.81	3e-30	59.6	105	WP_049855123.1
quaternary ammonium compound efflux SMR transporter SugE [Microbulbifer agarilyticus]	Microbulbifer agarilyticus	115	115	0.85	3e-30	52.88	108	WP_077407731.1
quaternary ammonium compound efflux SMR transporter SugE [Aminipila luticellarii]	Aminipila luticellarii	115	115	0.86	3e-30	55.24	106	WP_128746719.1
multidrug efflux SMR transporter [Pseudoxanthomonas sp. SL93]	Pseudoxanthomonas sp. SL93	115	115	0.85	3e-30	52.88	106	WP_267791593.1
quaternary ammonium compound efflux SMR transporter SugE [Xanthobacteraceae bacterium]	Xanthobacteraceae bacterium	115	115	0.85	3e-30	52.88	106	MBX9823965.1
quaternary ammonium compound efflux SMR transporter SugE [Cupidesulfovibrio oxamicus]	Cupidesulfovibrio oxamicus	115	115	0.85	3e-30	52.88	117	MBG3877980.1
quaternary ammonium compound efflux SMR transporter SugE [Desulfovibrio sp. A2]	Desulfovibrio sp. A2	115	115	0.85	3e-30	52.88	117	WP_050804134.1
quaternary ammonium compound efflux SMR transporter SugE [Dickeya fangzhongdai]	Dickeya fangzhongdai	115	115	0.81	3e-30	59.6	105	WP_121480321.1
quaternary ammonium compound efflux SMR transporter SugE [Oxalobacter vibrioformis]	Oxalobacter vibrioformis	115	115	0.85	3e-30	53.85	106	WP_269310305.1
quaternary ammonium compound efflux SMR transporter SugE [Janthinobacterium]	Janthinobacterium	114	114	0.85	3e-30	53.85	106	WP_070217981.1
quaternary ammonium compound efflux SMR transporter SugE [Dickeya]	Dickeya	114	114	0.81	3e-30	59.6	105	WP_038668235.1
multidrug efflux SMR transporter [Clostridium sp. CIES53]	Clostridium sp. CIES53	114	114	0.86	3e-30	51.43	106	WP_283608162.1
quaternary ammonium compound efflux SMR transporter SugE [Janthinobacterium sp. 1_2014MBL_MicDiv]	Janthinobacterium sp. 1_2014MBL_MicDiv	114	114	0.85	4e-30	52.88	106	WP_071323075.1
quaternary ammonium compound efflux SMR transporter SugE [Microbulbifer sp. HZ11]	Microbulbifer sp. HZ11	114	114	0.85	4e-30	53.4	108	WP_043319945.1
TPA: quaternary ammonium compound efflux SMR transporter SugE [Candidatus Limenecus avicola]	Candidatus Limenecus avicola	114	114	0.85	4e-30	52.88	105	HIU92419.1
quaternary ammonium compound efflux SMR transporter SugE [Moraxellaceae bacterium]	Moraxellaceae bacterium	114	114	0.85	4e-30	54.37	106	MBH1971434.1
small Multidrug Resistance family protein [Desulfovibrio sp. A2]	Desulfovibrio sp. A2	115	115	0.85	4e-30	52.88	128	EGY23927.1
quaternary ammonium compound efflux SMR transporter SugE [Janthinobacterium sp. FT58W]	Janthinobacterium sp. FT58W	114	114	0.87	4e-30	51.89	106	WP_152241690.1
quaternary ammonium compound efflux SMR transporter SugE [Azospirillum]	Azospirillum	114	114	0.85	4e-30	53.4	105	WP_149198536.1
quaternary ammonium compound efflux SMR transporter SugE [Blastocatellia bacterium]	Blastocatellia bacterium	114	114	0.86	4e-30	53.33	106	MBL8123914.1
multidrug efflux SMR transporter [Clostridium beijerinckii]	Clostridium beijerinckii	114	114	0.83	5e-30	58.42	102	WP_236887828.1
quaternary ammonium compound efflux SMR transporter SugE [Janthinobacterium lividum]	Janthinobacterium lividum	114	114	0.85	5e-30	52.88	106	UQV43326.1
quaternary ammonium compound efflux SMR transporter SugE [Cupriavidus necator]	Cupriavidus necator	114	114	0.85	5e-30	52.43	106	WP_011615737.1
multidrug efflux SMR transporter [Clostridioides difficile]	Clostridioides difficile	114	114	0.83	5e-30	56.44	101	EIS9525682.1
quaternary ammonium compound efflux SMR transporter SugE [Cupidesulfovibrio oxamicus]	Cupidesulfovibrio oxamicus	115	115	0.85	5e-30	52.88	128	WP_231039104.1
small multidrug resistance protein [Tardiphaga sp.]	Tardiphaga sp.	114	114	0.84	6e-30	55.88	104	MDB5502965.1
quaternary ammonium compound efflux SMR transporter SugE [Chloroflexota bacterium]	Chloroflexota bacterium	114	114	0.85	6e-30	54.81	106	MBI5666668.1
quaternary ammonium compound efflux SMR transporter SugE [Janthinobacterium]	Janthinobacterium	114	114	0.85	6e-30	52.88	106	WP_034783172.1
multidrug efflux SMR transporter [Schwartzia sp. (in: firmicutes)]	Schwartzia sp. (in: firmicutes)	114	114	0.85	6e-30	54.37	105	MBQ7516771.1
quaternary ammonium compound efflux SMR transporter SugE [Caldimonas brevitalea]	Caldimonas brevitalea	114	114	0.85	6e-30	50	106	WP_047194840.1
quaternary ammonium compound efflux SMR transporter SugE [Dickeya fangzhongdai]	Dickeya fangzhongdai	114	114	0.81	6e-30	58.59	105	WP_276218090.1
quaternary ammonium compound efflux SMR transporter SugE [Arcobacter sp. CECT 9188]	Arcobacter sp. CECT 9188	114	114	0.85	6e-30	56.73	105	WP_113871510.1
quaternary ammonium compound efflux SMR transporter SugE [Methylobacterium dankookense]	Methylobacterium dankookense	114	114	0.84	6e-30	53.92	104	WP_144765769.1
quaternary ammonium compound efflux SMR transporter SugE [Bradyrhizobiaceae bacterium]	Bradyrhizobiaceae bacterium	114	114	0.84	6e-30	53.92	104	RYX98415.1
multidrug efflux SMR transporter [Methanosarcinaceae archaeon]	Methanosarcinaceae archaeon	114	114	0.85	6e-30	52.43	104	MBN1133777.1
quaternary ammonium compound efflux SMR transporter SugE [bacterium]	bacterium	114	114	0.85	6e-30	50.96	105	MBS5860131.1
quaternary ammonium compound-resistance protein SugE [Rhizobium herbae]	Rhizobium herbae	114	114	0.82	7e-30	55	104	MBP1856552.1
quaternary ammonium compound efflux SMR transporter SugE [bacterium]	bacterium	114	114	0.88	7e-30	50.47	109	MBK9097797.1
quaternary ammonium compound efflux SMR transporter SugE [Microbulbifer guangxiensis]	Microbulbifer guangxiensis	114	114	0.85	7e-30	53.4	107	WP_237067866.1
hypothetical protein BHW55_08435 [Candidatus Melainabacteria bacterium 35_41]	Candidatus Melainabacteria bacterium 35_41	114	114	0.85	7e-30	52.88	105	OLA76597.1
quaternary ammonium compound efflux SMR transporter SugE [Rhizobium sp. Root482]	Rhizobium sp. Root482	114	114	0.82	7e-30	55	104	WP_056335878.1
quaternary ammonium compound efflux SMR transporter SugE [Dechloromonas sp. XY25]	Dechloromonas sp. XY25	114	114	0.86	8e-30	52.38	112	WP_275706524.1
quaternary ammonium compound efflux SMR transporter SugE [Janthinobacterium lividum]	Janthinobacterium lividum	114	114	0.85	8e-30	53.85	106	WP_034751923.1
quaternary ammonium compound efflux SMR transporter SugE [Microbulbifer]	Microbulbifer	114	114	0.84	9e-30	53.92	108	WP_232940201.1
quaternary ammonium compound efflux SMR transporter SugE [Ferribacterium limneticum]	Ferribacterium limneticum	114	114	0.9	9e-30	53.21	112	WP_226496415.1
quaternary ammonium compound efflux SMR transporter SugE [Dechloromonas sp. CZR5]	Dechloromonas sp. CZR5	114	114	0.86	9e-30	54.29	112	WP_150428168.1
multidrug efflux SMR transporter [Sarcina sp. JB2]	Sarcina sp. JB2	113	113	0.75	9e-30	60.44	93	QPJ85098.1
quaternary ammonium compound efflux SMR transporter SugE [Dechloromonas sp. HYN0024]	Dechloromonas sp. HYN0024	114	114	0.89	1e-29	52.78	112	WP_117609939.1
quaternary ammonium compound efflux SMR transporter SugE [Janthinobacterium]	Janthinobacterium	113	113	0.85	1e-29	52.88	106	WP_151096335.1
quaternary ammonium compound efflux SMR transporter SugE [unclassified Pseudoxanthomonas]	unclassified Pseudoxanthomonas	113	113	0.84	1e-29	54.9	104	WP_055936921.1
quaternary ammonium compound efflux SMR transporter SugE [Janthinobacterium lividum]	Janthinobacterium lividum	113	113	0.85	1e-29	52.88	106	WP_166446723.1
quaternary ammonium compound efflux SMR transporter SugE [Moraxellaceae bacterium]	Moraxellaceae bacterium	113	113	0.85	1e-29	53.85	106	MBK6758114.1
quaternary ammonium compound efflux SMR transporter SugE [Pseudoduganella violaceinigra]	Pseudoduganella violaceinigra	113	113	0.85	1e-29	53.85	106	WP_028105197.1
quaternary ammonium compound efflux SMR transporter SugE [Pseudoxanthomonas sp. SE1]	Pseudoxanthomonas sp. SE1	113	113	0.84	1e-29	53.92	104	WP_277728715.1
quaternary ammonium compound efflux SMR transporter SugE [Variovorax sp. MHTC-1]	Variovorax sp. MHTC-1	113	113	0.84	1e-29	55.88	106	WP_126836456.1
quaternary ammonium compound efflux SMR transporter SugE [Rhizobium herbae]	Rhizobium herbae	113	113	0.82	1e-29	55	104	MBW9061725.1
unnamed protein product [Cupriavidus sp. P-10]	Cupriavidus sp. P-10	113	113	0.85	1e-29	53.4	106	WP_116322273.1
quaternary ammonium compound efflux SMR transporter SugE [unclassified Methanosarcina]	unclassified Methanosarcina	113	113	0.85	1e-29	52.43	105	WP_048135080.1
multidrug efflux SMR transporter [Clostridia bacterium]	Clostridia bacterium	113	113	0.85	1e-29	52.88	106	MCX7746740.1
quaternary ammonium compound efflux SMR transporter SugE [Janthinobacterium sp. ROICE36]	Janthinobacterium sp. ROICE36	113	113	0.85	1e-29	51.92	106	WP_102121707.1
quaternary ammonium compound efflux SMR transporter SugE [Azospirillum lipoferum]	Azospirillum lipoferum	113	113	0.85	1e-29	52.43	105	WP_014247784.1
quaternary ammonium compound efflux SMR transporter SugE [Hyphomicrobiales bacterium]	Hyphomicrobiales bacterium	113	113	0.84	1e-29	53.92	104	MBV9115686.1
quaternary ammonium compound efflux SMR transporter SugE [Hyphomicrobiales bacterium]	Hyphomicrobiales bacterium	113	113	0.84	1e-29	53.92	104	MBV9517055.1
multidrug transporter [Methanosarcina sp. Ant1]	Methanosarcina sp. Ant1	113	113	0.85	1e-29	54.37	105	OEU42405.1
multidrug efflux SMR transporter [Ignavibacteriaceae bacterium]	Ignavibacteriaceae bacterium	113	113	0.85	1e-29	51.46	105	NUM72438.1
quaternary ammonium compound efflux SMR transporter SugE [Pseudoxanthomonas sp. 3HH-4]	Pseudoxanthomonas sp. 3HH-4	113	113	0.84	1e-29	53.92	104	WP_142123404.1
multidrug efflux SMR transporter [Selenomonadaceae bacterium]	Selenomonadaceae bacterium	113	113	0.84	1e-29	51.96	103	MBR1420462.1
quaternary ammonium compound efflux SMR transporter SugE [Rhizobium sp. RCAM05350]	Rhizobium sp. RCAM05350	113	113	0.82	1e-29	54	104	URK87961.1
quaternary ammonium compound efflux SMR transporter SugE [Megasphaera massiliensis]	Megasphaera massiliensis	113	113	0.85	1e-29	52.43	106	WP_225069242.1
quaternary ammonium compound efflux SMR transporter SugE [Gemmatimonadota bacterium]	Gemmatimonadota bacterium	113	113	0.85	1e-29	51.92	110	MBK9549453.1
quaternary ammonium compound efflux SMR transporter SugE [Acidobacteriota bacterium]	Acidobacteriota bacterium	113	113	0.85	1e-29	51.92	106	MCA1620904.1
quaternary ammonium compound efflux SMR transporter SugE [Verrucomicrobiota bacterium]	Verrucomicrobiota bacterium	113	113	0.86	1e-29	51.43	108	MBN9692781.1
quaternary ammonium compound efflux SMR transporter SugE [unclassified Janthinobacterium]	unclassified Janthinobacterium	113	113	0.85	1e-29	53.85	106	WP_101481825.1
TPA: hypothetical protein [bacterium UBP9_UBA11836]	bacterium UBP9_UBA11836	113	113	0.9	1e-29	49.54	112	HBM97237.1
quaternary ammonium compound efflux SMR transporter SugE [Cupidesulfovibrio sp. HK-II]	Cupidesulfovibrio sp. HK-II	114	114	0.85	1e-29	52.88	125	WP_116305803.1
quaternary ammonium compound efflux SMR transporter SugE [Methanosarcina thermophila]	Methanosarcina thermophila	113	113	0.85	1e-29	50.96	105	WP_048166594.1
quaternary ammonium compound efflux SMR transporter SugE [Cupriavidus oxalaticus]	Cupriavidus oxalaticus	113	113	0.85	1e-29	52.43	106	WP_151072239.1
quaternary ammonium compound efflux SMR transporter SugE [Gemmatimonadota bacterium]	Gemmatimonadota bacterium	113	113	0.88	1e-29	52.34	111	MBL0178985.1
quaternary ammonium compound efflux SMR transporter SugE [unclassified Rhizobium]	unclassified Rhizobium	113	113	0.82	1e-29	54	104	WP_060505091.1
multidrug efflux SMR transporter [Anaerosolibacter carboniphilus]	Anaerosolibacter carboniphilus	113	113	0.86	1e-29	52.38	106	WP_184309890.1
multidrug efflux SMR transporter [Bacteroidales bacterium]	Bacteroidales bacterium	113	113	0.85	2e-29	52.43	105	MBI9054288.1
multidrug efflux SMR transporter [Selenomonadaceae bacterium]	Selenomonadaceae bacterium	113	113	0.83	2e-29	52.48	105	MBR1730236.1
TPA: quaternary ammonium compound efflux SMR transporter SugE [Candidatus Spyradomonas excrementavium]	Candidatus Spyradomonas excrementavium	113	113	0.85	2e-29	52.88	105	HIU87148.1
quaternary ammonium compound efflux SMR transporter SugE [Cupriavidus sp. UYPR2.512]	Cupriavidus sp. UYPR2.512	113	113	0.85	2e-29	51.46	106	WP_018309438.1
quaternary ammonium compound efflux SMR transporter SugE [Pseudoxanthomonas mexicana]	Pseudoxanthomonas mexicana	113	113	0.85	2e-29	51.92	106	WP_271250612.1
quaternary ammonium compound efflux SMR transporter SugE [Dechloromonas sp.]	Dechloromonas sp.	113	113	0.86	2e-29	54.29	112	TXI77385.1
quaternary ammonium compound efflux SMR transporter SugE [Pararhizobium polonicum]	Pararhizobium polonicum	113	113	0.82	2e-29	54	104	WP_068953570.1
multidrug efflux SMR transporter [Selenomonadaceae bacterium]	Selenomonadaceae bacterium	113	113	0.85	2e-29	53.4	104	MBR6012911.1
quaternary ammonium compound efflux SMR transporter SugE [unclassified Duganella]	unclassified Duganella	113	113	0.85	2e-29	51.92	106	WP_055926277.1
quaternary ammonium compound efflux SMR transporter SugE [Noviherbaspirillum massiliense]	Noviherbaspirillum massiliense	113	113	0.82	2e-29	55	105	WP_019141509.1
quaternary ammonium compound efflux SMR transporter SugE [Bradyrhizobium sp. CCBAU 51627]	Bradyrhizobium sp. CCBAU 51627	113	113	0.84	2e-29	53.92	104	WP_271614082.1
quaternary ammonium compound efflux SMR transporter SugE [Ruminiclostridium hungatei]	Ruminiclostridium hungatei	113	113	0.85	2e-29	54.81	106	WP_080065929.1
quaternary ammonium compound efflux SMR transporter SugE [Aliarcobacter lanthieri]	Aliarcobacter lanthieri	113	113	0.85	2e-29	55.77	105	WP_202267250.1
multidrug efflux SMR transporter [Selenomonadaceae bacterium]	Selenomonadaceae bacterium	113	113	0.84	2e-29	51.96	104	MBQ7475942.1
quaternary ammonium compound efflux SMR transporter SugE [Azospirillum ramasamyi]	Azospirillum ramasamyi	113	113	0.85	2e-29	52.43	105	WP_111066331.1
quaternary ammonium compound efflux SMR transporter SugE [Duganella sp. Root1480D1]	Duganella sp. Root1480D1	113	113	0.87	2e-29	50.94	106	WP_057265372.1
quaternary ammonium compound efflux SMR transporter SugE [Megasphaera sp. DISK 18]	Megasphaera sp. DISK 18	113	113	0.85	2e-29	51.46	106	WP_065359720.1
small multidrug resistance protein [Tardiphaga sp.]	Tardiphaga sp.	112	112	0.82	2e-29	56	104	MDB5567871.1
quaternary ammonium compound efflux SMR transporter SugE [Moraxellaceae bacterium]	Moraxellaceae bacterium	113	113	0.85	2e-29	52.88	106	MBK7298966.1
quaternary ammonium compound efflux SMR transporter SugE [Methanosarcina flavescens]	Methanosarcina flavescens	112	112	0.85	2e-29	50	105	WP_054298232.1
quaternary ammonium compound efflux SMR transporter SugE [Gemmatimonadales bacterium]	Gemmatimonadales bacterium	113	113	0.89	2e-29	50.93	110	MBP6444596.1
quaternary ammonium compound efflux SMR transporter SugE [Verrucomicrobiota bacterium]	Verrucomicrobiota bacterium	113	113	0.86	2e-29	52.38	108	MCX6851767.1
quaternary ammonium compound efflux SMR transporter SugE [Nitrosococcus wardiae]	Nitrosococcus wardiae	112	112	0.84	2e-29	53.92	105	WP_134356491.1
multidrug efflux SMR transporter [Candidatus Dependentiae bacterium]	Candidatus Dependentiae bacterium	112	112	0.86	2e-29	51.43	108	MCX5922737.1
Small multidrug resistance protein [Pseudomonadota bacterium]	Pseudomonadota bacterium	113	113	0.89	2e-29	50	112	MBS1159457.1
quaternary ammonium compound efflux SMR transporter SugE [Pseudoxanthomonas]	Pseudoxanthomonas	112	112	0.85	2e-29	52.88	106	WP_183639165.1
quaternary ammonium compound efflux SMR transporter SugE [Desulfosporosinus youngiae]	Desulfosporosinus youngiae	112	112	0.85	2e-29	57.28	106	WP_007783179.1
quaternary ammonium compound efflux SMR transporter SugE [Rhizobium sp. BK538]	Rhizobium sp. BK538	112	112	0.81	2e-29	54.55	104	WP_184450771.1
quaternary ammonium compound efflux SMR transporter SugE [Azospirillum sp. TSH100]	Azospirillum sp. TSH100	112	112	0.85	2e-29	53.4	105	WP_109086578.1
quaternary ammonium compound efflux SMR transporter SugE [Pararhizobium sp. BT-229]	Pararhizobium sp. BT-229	112	112	0.82	2e-29	55	104	WP_264265660.1
quaternary ammonium compound efflux SMR transporter SugE [Phycisphaeraceae bacterium]	Phycisphaeraceae bacterium	112	112	0.87	2e-29	50.94	109	MBX3387317.1
quaternary ammonium compound efflux SMR transporter SugE [Gammaproteobacteria bacterium]	Gammaproteobacteria bacterium	113	113	0.9	2e-29	52.29	112	MBU1363677.1
Quaternary ammonium compound-resistance protein SugE [Smithella sp. PtaU1.Bin162]	Smithella sp. PtaU1.Bin162	112	112	0.87	2e-29	51.89	110	OPY85741.1
quaternary ammonium compound efflux SMR transporter SugE [Pseudoxanthomonas]	Pseudoxanthomonas	112	112	0.84	2e-29	52.94	104	WP_245088629.1
molecular chaperone [Deltaproteobacteria bacterium GWB2_55_19]	Deltaproteobacteria bacterium GWB2_55_19	112	112	0.85	2e-29	51.46	106	OGP24219.1
quaternary ammonium compound efflux SMR transporter SugE [Azospirillum humicireducens]	Azospirillum humicireducens	112	112	0.85	2e-29	52.43	105	WP_063634633.1
multidrug efflux SMR transporter [Selenomonas sp.]	Selenomonas sp.	112	112	0.85	2e-29	51.92	105	MBO6202788.1
quaternary ammonium compound efflux SMR transporter SugE [unclassified Azospirillum]	unclassified Azospirillum	112	112	0.85	2e-29	53.4	105	WP_109073159.1
quaternary ammonium compound efflux SMR transporter SugE [Planctomycetota bacterium]	Planctomycetota bacterium	113	113	0.89	2e-29	48.15	120	MCC5822351.1
quaternary ammonium compound efflux SMR transporter SugE [Gemmatimonadota bacterium]	Gemmatimonadota bacterium	112	112	0.89	2e-29	50	110	MBK6495381.1
quaternary ammonium compound efflux SMR transporter SugE [Mongoliimonas terrestris]	Mongoliimonas terrestris	112	112	0.84	2e-29	50	106	WP_075215756.1
quaternary ammonium compound efflux SMR transporter SugE [candidate division KSB1 bacterium]	candidate division KSB1 bacterium	112	112	0.85	2e-29	50.96	106	NUM75249.1
quaternary ammonium compound efflux SMR transporter SugE [unclassified Janthinobacterium]	unclassified Janthinobacterium	112	112	0.85	2e-29	52.88	106	WP_092832182.1
quaternary ammonium compound efflux SMR transporter SugE [Aquamicrobium zhengzhouense]	Aquamicrobium zhengzhouense	112	112	0.84	2e-29	57.28	105	WP_198475442.1
quaternary ammonium compound efflux SMR transporter SugE [Betaproteobacteria bacterium]	Betaproteobacteria bacterium	112	112	0.86	2e-29	53.33	112	MBK6355327.1
sugE [Moraxellaceae bacterium]	Moraxellaceae bacterium	112	112	0.86	3e-29	47.62	107	MCC2636863.1
quaternary ammonium compound efflux SMR transporter SugE [Megasphaera massiliensis]	Megasphaera massiliensis	112	112	0.85	3e-29	51.46	106	WP_044503567.1
quaternary ammonium compound efflux SMR transporter SugE [Azospirillum sp. B21]	Azospirillum sp. B21	112	112	0.85	3e-29	52.43	105	WP_149223421.1
multidrug efflux SMR transporter [Clostridium jeddahense]	Clostridium jeddahense	112	112	0.86	3e-29	52.38	106	WP_195199552.1
quaternary ammonium compound efflux SMR transporter SugE [Pseudoxanthomonas sp. J35]	Pseudoxanthomonas sp. J35	112	112	0.85	3e-29	50.49	105	WP_028916791.1
quaternary ammonium compound efflux SMR transporter SugE [unclassified Rhizobium]	unclassified Rhizobium	112	112	0.82	3e-29	54	104	WP_056319018.1
quaternary ammonium compound efflux SMR transporter SugE [Duganella sp. CF458]	Duganella sp. CF458	112	112	0.85	3e-29	51.92	106	WP_090442350.1
quaternary ammonium compound efflux SMR transporter SugE [Betaproteobacteria bacterium]	Betaproteobacteria bacterium	112	112	0.85	3e-29	52.88	106	MSQ20955.1
quaternary ammonium compound efflux SMR transporter SugE [Agitococcus lubricus]	Agitococcus lubricus	112	112	0.85	3e-29	52.88	106	WP_107865265.1
TPA: multidrug efflux SMR transporter [Candidatus Avigastranaerophilus faecigallinarum]	Candidatus Avigastranaerophilus faecigallinarum	112	112	0.86	3e-29	50.48	106	HIS89302.1
quaternary ammonium compound efflux SMR transporter SugE [Pseudoxanthomonas sp. z9]	Pseudoxanthomonas sp. z9	112	112	0.85	3e-29	51.92	106	WP_141455568.1
quaternary ammonium compound efflux SMR transporter SugE [Lentisphaeria bacterium]	Lentisphaeria bacterium	112	112	0.86	3e-29	52.38	106	MCI7643731.1
multidrug efflux SMR transporter [Clostridium tyrobutyricum]	Clostridium tyrobutyricum	112	112	0.85	3e-29	52.88	105	WP_017895681.1
quaternary ammonium compound efflux SMR transporter SugE [Rhodopseudomonas sp. P2A-2r]	Rhodopseudomonas sp. P2A-2r	112	112	0.84	3e-29	55.88	104	WP_265078862.1
quaternary ammonium compound efflux SMR transporter SugE [Rhizobium giardinii]	Rhizobium giardinii	112	112	0.82	3e-29	54	104	WP_018328257.1
quaternary ammonium compound efflux SMR transporter SugE [Azospirillum picis]	Azospirillum picis	112	112	0.85	3e-29	52.43	105	WP_209990337.1
quaternary ammonium compound efflux SMR transporter SugE [Janthinobacterium]	Janthinobacterium	112	112	0.85	3e-29	52.88	106	WP_010399224.1
quaternary ammonium compound efflux SMR transporter SugE [Rhodoligotrophos appendicifer]	Rhodoligotrophos appendicifer	112	112	0.85	3e-29	51.92	106	WP_143957877.1
multidrug efflux SMR transporter [Clostridium beijerinckii]	Clostridium beijerinckii	112	112	0.85	3e-29	56.73	106	WP_077869987.1
quaternary ammonium compound efflux SMR transporter SugE [Reyranella sp.]	Reyranella sp.	112	112	0.85	3e-29	50.49	106	TAJ32951.1
quaternary ammonium compound efflux SMR transporter SugE [unclassified Phenylobacterium]	unclassified Phenylobacterium	112	112	0.86	4e-29	52.38	108	WP_056024926.1
quaternary ammonium compound efflux SMR transporter SugE [Pseudoduganella lurida]	Pseudoduganella lurida	112	112	0.84	4e-29	51.96	106	WP_145647353.1
quaternary ammonium compound efflux SMR transporter SugE [Azospirillum thiophilum]	Azospirillum thiophilum	112	112	0.85	4e-29	52.43	105	WP_045582310.1
Small multidrug resistance protein [Pseudomonadota bacterium]	Pseudomonadota bacterium	112	112	0.86	4e-29	51.43	112	MBS1129201.1
quaternary ammonium compound efflux SMR transporter SugE [Xanthobacteraceae bacterium]	Xanthobacteraceae bacterium	112	112	0.87	4e-29	47.17	108	MBY0532903.1
quaternary ammonium compound efflux SMR transporter SugE [Azospirillum lipoferum]	Azospirillum lipoferum	112	112	0.85	4e-29	52.43	105	WP_149235483.1
quaternary ammonium compound efflux SMR transporter SugE [Planctomycetota bacterium]	Planctomycetota bacterium	112	112	0.88	4e-29	51.85	110	NQT39824.1
quaternary ammonium compound efflux SMR transporter SugE [Ignavibacteriota bacterium]	Ignavibacteriota bacterium	112	112	0.84	4e-29	52.94	106	MBI3259806.1
quaternary ammonium compound efflux SMR transporter SugE [Janthinobacterium agaricidamnosum]	Janthinobacterium agaricidamnosum	112	112	0.87	4e-29	50.94	106	WP_038493037.1
quaternary ammonium compound efflux SMR transporter SugE [Phenylobacterium zucineum]	Phenylobacterium zucineum	112	112	0.86	4e-29	51.43	108	WP_012520802.1
QacE family quaternary ammonium compound efflux SMR transporter [Rhizobium sp. 63-7]	Rhizobium sp. 63-7	112	112	0.81	4e-29	55.56	104	OJT98326.1
molecular chaperone [Cupriavidus sp. UYMSc13B]	Cupriavidus sp. UYMSc13B	112	112	0.85	4e-29	50.49	106	RWA54937.1
molecular chaperone [Nostoc punctiforme NIES-2108]	Nostoc punctiforme NIES-2108	112	112	0.85	4e-29	53.85	106	RCJ28664.1
quaternary ammonium compound efflux SMR transporter SugE [Dechloromonas sp.]	Dechloromonas sp.	112	112	0.9	4e-29	50.46	112	MBL8412474.1
quaternary ammonium compound efflux SMR transporter SugE [Thermoactinomyces mirandus]	Thermoactinomyces mirandus	112	112	0.86	4e-29	51.43	107	MBA4602105.1
quaternary ammonium compound efflux SMR transporter SugE [Janthinobacterium sp. hw3]	Janthinobacterium sp. hw3	112	112	0.85	4e-29	50.96	106	WP_273673566.1
quaternary ammonium compound efflux SMR transporter SugE [unclassified Methanosarcina]	unclassified Methanosarcina	112	112	0.85	4e-29	49.04	105	WP_048138738.1
molecular chaperone [Hyphomicrobiales bacterium]	Hyphomicrobiales bacterium	112	112	0.84	4e-29	55.88	113	MDB5508637.1
quaternary ammonium compound efflux SMR transporter SugE [Dechloromonas sp.]	Dechloromonas sp.	112	112	0.86	4e-29	52.38	112	MBU3695720.1
quaternary ammonium compound efflux SMR transporter SugE [Roseomonas marmotae]	Roseomonas marmotae	112	112	0.82	4e-29	53	104	WP_207446085.1
quaternary ammonium compound efflux SMR transporter SugE [Pseudoxanthomonas japonensis]	Pseudoxanthomonas japonensis	112	112	0.84	5e-29	51.96	104	WP_213604691.1
quaternary ammonium compound efflux SMR transporter SugE [Defluviimonas sp.]	Defluviimonas sp.	112	112	0.85	5e-29	52.43	106	KAB2886097.1
quaternary ammonium compound efflux SMR transporter SugE [Methylobacterium radiodurans]	Methylobacterium radiodurans	112	112	0.84	5e-29	53.92	104	WP_109953453.1
quaternary ammonium compound efflux SMR transporter SugE [Cupidesulfovibrio termitidis]	Cupidesulfovibrio termitidis	113	113	0.85	5e-29	52.88	143	WP_245590892.1
quaternary ammonium compound efflux SMR transporter SugE [Burkholderiaceae bacterium PBA]	Burkholderiaceae bacterium PBA	112	112	0.85	5e-29	50.96	106	TMS58253.1
quaternary ammonium compound efflux SMR transporter SugE [Thermoactinomyces mirandus]	Thermoactinomyces mirandus	112	112	0.86	5e-29	51.43	109	WP_220184060.1
quaternary ammonium compound efflux SMR transporter SugE [Roseomonas marmotae]	Roseomonas marmotae	112	112	0.82	5e-29	53	105	WP_237182296.1
multidrug efflux SMR transporter [Ignavibacteriaceae bacterium]	Ignavibacteriaceae bacterium	112	112	0.85	5e-29	50.49	105	MCK6604230.1
multidrug efflux SMR transporter [Selenomonas bovis]	Selenomonas bovis	112	112	0.85	5e-29	52.43	105	MCI6752098.1
multidrug efflux SMR transporter [Megasphaera sp.]	Megasphaera sp.	112	112	0.84	5e-29	51.96	104	MCF0153538.1
quaternary ammonium compound-resistance protein SugE [Chloroflexota bacterium]	Chloroflexota bacterium	112	112	0.85	5e-29	53.85	106	PLS78159.1
multidrug efflux SMR transporter [Rhizobium album]	Rhizobium album	112	112	0.81	5e-29	55.56	104	WP_109457882.1
quaternary ammonium compound-resistance protein SugE [Betaproteobacteria bacterium HGW-Betaproteobacteria-12]	Betaproteobacteria bacterium HGW-Betaproteobacteria-12	112	112	0.9	5e-29	51.38	112	PKO86214.1
quaternary ammonium compound efflux SMR transporter SugE [Pseudoxanthomonas mexicana]	Pseudoxanthomonas mexicana	112	112	0.85	5e-29	51.92	106	WP_062358304.1
quaternary ammonium compound efflux SMR transporter SugE [Verrucomicrobiaceae bacterium]	Verrucomicrobiaceae bacterium	112	112	0.86	5e-29	51.43	108	MBL9179927.1
quaternary ammonium compound efflux SMR transporter SugE [Bradyrhizobium liaoningense]	Bradyrhizobium liaoningense	111	111	0.84	5e-29	53.92	104	WP_212286140.1
quaternary ammonium compound efflux SMR transporter SugE [Bradyrhizobium hereditatis]	Bradyrhizobium hereditatis	112	112	0.86	5e-29	50.48	107	WP_225668186.1
quaternary ammonium compound efflux SMR transporter SugE [Ferribacterium limneticum]	Ferribacterium limneticum	112	112	0.9	5e-29	52.29	112	WP_226448880.1
quaternary ammonium compound efflux SMR transporter SugE [Myxococcales bacterium]	Myxococcales bacterium	112	112	0.88	5e-29	50.47	112	NLE87266.1
QacE family quaternary ammonium compound efflux SMR transporter [Verrucomicrobia bacterium 12-59-8]	Verrucomicrobia bacterium 12-59-8	112	112	0.86	5e-29	51.43	108	OYW76819.1
quaternary ammonium compound efflux SMR transporter SugE [Janthinobacterium sp. BJB446]	Janthinobacterium sp. BJB446	111	111	0.85	5e-29	51.92	106	WP_099394083.1
quaternary ammonium compound efflux SMR transporter SugE [Azospirillum sp. TSO5]	Azospirillum sp. TSO5	111	111	0.85	5e-29	50.49	105	WP_109153742.1
quaternary ammonium compound efflux SMR transporter SugE [Pseudoxanthomonas japonensis]	Pseudoxanthomonas japonensis	111	111	0.84	6e-29	51.96	104	WP_162336985.1
quaternary ammonium compound efflux SMR transporter SugE [Denitratisoma oestradiolicum]	Denitratisoma oestradiolicum	112	112	0.85	6e-29	53.85	110	WP_145770598.1
quaternary ammonium compound efflux SMR transporter SugE [Bradyrhizobium sp. sGM-13]	Bradyrhizobium sp. sGM-13	111	111	0.86	6e-29	50.48	107	WP_213286059.1
quaternary ammonium compound efflux SMR transporter SugE [Bradyrhizobium japonicum]	Bradyrhizobium japonicum	111	111	0.84	6e-29	54.9	104	MBR0956932.1
TPA: quaternary ammonium compound-resistance protein SugE [Syntrophus sp. (in: bacteria)]	Syntrophus sp. (in: bacteria)	111	111	0.84	6e-29	54.9	106	HAR98297.1
quaternary ammonium compound efflux SMR transporter SugE [unclassified Rhizobium]	unclassified Rhizobium	111	111	0.81	6e-29	53.54	104	WP_007789633.1
quaternary ammonium compound efflux SMR transporter SugE [Oceanibaculum sp.]	Oceanibaculum sp.	111	111	0.84	6e-29	54.9	106	MCH2395531.1
multidrug efflux SMR transporter [Butyrivibrio sp.]	Butyrivibrio sp.	111	111	0.81	6e-29	57.58	105	MBP7348903.1
quaternary ammonium compound efflux SMR transporter SugE [Cupriavidus sp. SK-4]	Cupriavidus sp. SK-4	111	111	0.85	6e-29	51.46	106	WP_035818449.1
multidrug efflux SMR transporter [Pinirhizobacter soli]	Pinirhizobacter soli	111	111	0.82	6e-29	54	104	WP_250623866.1
quaternary ammonium compound efflux SMR transporter SugE [Xanthobacteraceae bacterium]	Xanthobacteraceae bacterium	111	111	0.84	6e-29	51.96	104	MBX9844603.1
quaternary ammonium compound efflux SMR transporter SugE [Azonexus sp.]	Azonexus sp.	112	112	0.86	6e-29	53.33	112	MBP6189446.1
quaternary ammonium compound efflux SMR transporter SugE [Prolixibacteraceae bacterium]	Prolixibacteraceae bacterium	111	111	0.85	6e-29	53.4	106	MBV5316070.1
multidrug efflux SMR transporter [Selenomonadaceae bacterium]	Selenomonadaceae bacterium	111	111	0.84	6e-29	52.94	104	MBQ7199235.1
quaternary ammonium compound efflux SMR transporter SugE [Azonexus sp.]	Azonexus sp.	112	112	0.86	6e-29	53.33	112	MBP5996808.1
TPA: quaternary ammonium compound-resistance protein SugE [Desulfovibrio sp.]	Desulfovibrio sp.	112	112	0.85	6e-29	51.92	125	HCG05309.1
quaternary ammonium compound efflux SMR transporter SugE [Bradyrhizobium campsiandrae]	Bradyrhizobium campsiandrae	111	111	0.84	6e-29	53.92	104	WP_188103179.1
quaternary ammonium compound efflux SMR transporter SugE [Burkholderiales bacterium]	Burkholderiales bacterium	111	111	0.87	6e-29	50.94	109	MBX9905136.1
quaternary ammonium compound efflux SMR transporter SugE [Afipia birgiae]	Afipia birgiae	111	111	0.84	6e-29	51.96	104	WP_040425545.1
Quaternary ammonium compound-resistance protein SugE [Lentisphaerae bacterium ADurb.Bin242]	Lentisphaerae bacterium ADurb.Bin242	111	111	0.86	7e-29	51.43	106	OQA85032.1
quaternary ammonium compound efflux SMR transporter SugE [Azospirillum sp. INR13]	Azospirillum sp. INR13	111	111	0.85	7e-29	51.46	105	WP_194915068.1
quaternary ammonium compound efflux SMR transporter SugE [Lentisphaeria bacterium]	Lentisphaeria bacterium	111	111	0.85	7e-29	57.28	105	MBQ9776919.1
quaternary ammonium compound efflux SMR transporter SugE [Hyphomicrobiales bacterium]	Hyphomicrobiales bacterium	111	111	0.82	7e-29	55	104	MBV9053155.1
quaternary ammonium compound efflux SMR transporter SugE [Clostridium lundense]	Clostridium lundense	111	111	0.85	7e-29	60.19	106	MBE6066796.1
quaternary ammonium compound efflux SMR transporter SugE [Variovorax sp. PAMC26660]	Variovorax sp. PAMC26660	111	111	0.85	7e-29	51.92	106	WP_187108853.1
quaternary ammonium compound efflux SMR transporter SugE [Bradyrhizobium japonicum]	Bradyrhizobium japonicum	111	111	0.84	7e-29	54.9	110	WP_249139299.1
quaternary ammonium compound efflux SMR transporter SugE [Xanthomonadaceae bacterium]	Xanthomonadaceae bacterium	111	111	0.85	7e-29	50.96	106	NCT70731.1
quaternary ammonium compound efflux SMR transporter SugE [Pyrinomonadaceae bacterium]	Pyrinomonadaceae bacterium	111	111	0.85	7e-29	52.43	105	MBA2503788.1
quaternary ammonium compound efflux SMR transporter SugE [Clostridium aromativorans]	Clostridium aromativorans	111	111	0.86	7e-29	62.86	106	WP_179977797.1
quaternary ammonium compound efflux SMR transporter SugE [Pseudoxanthomonas suwonensis]	Pseudoxanthomonas suwonensis	111	111	0.85	8e-29	50.49	105	WP_024870478.1
quaternary ammonium compound efflux SMR transporter SugE [Azospirillum sp. A1-3]	Azospirillum sp. A1-3	111	111	0.85	8e-29	50.49	105	WP_252137568.1
quaternary ammonium compound efflux SMR transporter SugE [Pseudoxanthomonas sp. PXM02]	Pseudoxanthomonas sp. PXM02	111	111	0.85	8e-29	51.92	106	WP_192311114.1
quaternary ammonium compound efflux SMR transporter SugE [Mesorhizobium sp. YM1C-6-2]	Mesorhizobium sp. YM1C-6-2	111	111	0.84	8e-29	49.02	104	WP_121578824.1
quaternary ammonium compound efflux SMR transporter SugE [Deltaproteobacteria bacterium]	Deltaproteobacteria bacterium	111	111	0.84	8e-29	50.98	104	MCC8194332.1
quaternary ammonium compound efflux SMR transporter SugE [Ferribacterium limneticum]	Ferribacterium limneticum	111	111	0.9	8e-29	51.38	112	WP_226402660.1
quaternary ammonium compound efflux SMR transporter SugE [Betaproteobacteria bacterium]	Betaproteobacteria bacterium	111	111	0.86	8e-29	51.43	112	MBK7464764.1
multidrug efflux SMR transporter [Selenomonas sp.]	Selenomonas sp.	111	111	0.85	9e-29	50.96	105	MBO6202147.1
quaternary ammonium compound efflux SMR transporter SugE [Rhizobium/Agrobacterium group]	Rhizobium/Agrobacterium group	111	111	0.82	9e-29	53	104	WP_060638383.1
quaternary ammonium compound efflux SMR transporter SugE [unclassified Aminobacter]	unclassified Aminobacter	111	111	0.84	9e-29	56.31	105	WP_024848555.1
quaternary ammonium compound efflux SMR transporter SugE [Pseudoxanthomonas suwonensis]	Pseudoxanthomonas suwonensis	111	111	0.85	9e-29	50.49	105	WP_028920722.1
quaternary ammonium compound efflux SMR transporter SugE [Janthinobacterium]	Janthinobacterium	111	111	0.85	9e-29	51.92	106	WP_152258884.1
multidrug efflux SMR transporter [unclassified Rhizobium]	unclassified Rhizobium	111	111	0.82	9e-29	51	104	WP_183757411.1
quaternary ammonium compound efflux SMR transporter SugE [Bradyrhizobium sp. CCBAU 25338]	Bradyrhizobium sp. CCBAU 25338	111	111	0.84	9e-29	53.92	104	WP_271530358.1
quaternary ammonium compound efflux SMR transporter SugE [Methylobacterium gregans]	Methylobacterium gregans	111	111	0.84	9e-29	51.96	104	WP_238301400.1
quaternary ammonium compound efflux SMR transporter SugE [Ensifer sp. M14]	Ensifer sp. M14	111	111	0.82	9e-29	54	104	WP_077498413.1
quaternary ammonium compound efflux SMR transporter SugE [Methanomicrobiales archaeon]	Methanomicrobiales archaeon	111	111	0.85	9e-29	52.43	106	NLB00849.1
quaternary ammonium compound efflux SMR transporter SugE [Pararhizobium sp. YC-54]	Pararhizobium sp. YC-54	111	111	0.82	9e-29	52	104	WP_264223934.1
quaternary ammonium compound efflux SMR transporter SugE [Oceanibaculum nanhaiense]	Oceanibaculum nanhaiense	111	111	0.84	9e-29	54.9	106	WP_086464922.1
quaternary ammonium compound efflux SMR transporter SugE [Rhodocyclaceae bacterium]	Rhodocyclaceae bacterium	111	111	0.85	9e-29	50.96	110	MBL8490984.1
quaternary ammonium compound efflux SMR transporter SugE [Clostridiales bacterium]	Clostridiales bacterium	111	111	0.85	9e-29	51.92	105	NLP30935.1
quaternary ammonium compound-resistance protein SugE [Rhizobium sp. BK176]	Rhizobium sp. BK176	111	111	0.82	9e-29	51	105	MCS4094494.1
quaternary ammonium compound efflux SMR transporter SugE [Microvirga pakistanensis]	Microvirga pakistanensis	111	111	0.81	1e-28	54.55	105	WP_134494291.1
multidrug efflux SMR transporter [Selenomonas sp.]	Selenomonas sp.	111	111	0.85	1e-28	52.43	104	MBQ1621625.1
quaternary ammonium compound efflux SMR transporter SugE [Ruminiclostridium sufflavum]	Ruminiclostridium sufflavum	111	111	0.85	1e-28	55.34	106	WP_110460239.1
quaternary ammonium compound efflux SMR transporter SugE [Oxalicibacterium faecigallinarum]	Oxalicibacterium faecigallinarum	111	111	0.85	1e-28	50.96	106	WP_188380798.1
quaternary ammonium compound efflux SMR transporter SugE [Alphaproteobacteria bacterium]	Alphaproteobacteria bacterium	111	111	0.84	1e-28	50.98	106	MBS4045245.1
quaternary ammonium compound efflux SMR transporter SugE [bacterium]	bacterium	111	111	0.85	1e-28	50	106	MCL4706435.1
quaternary ammonium compound efflux SMR transporter SugE [Azospirillum]	Azospirillum	111	111	0.85	1e-28	51.46	105	WP_098740076.1
quaternary ammonium compound efflux SMR transporter SugE [Trabulsiella]	Trabulsiella	110	110	0.86	1e-28	52.38	105	WP_038156323.1
quaternary ammonium compound efflux SMR transporter SugE [Hyphomicrobiales bacterium]	Hyphomicrobiales bacterium	110	110	0.82	1e-28	54	104	MBV9591162.1
multidrug efflux SMR transporter [Selenomonas sp.]	Selenomonas sp.	110	110	0.85	1e-28	50.96	105	MBR1694887.1
quaternary ammonium compound efflux SMR transporter SugE [Ensifer adhaerens]	Ensifer adhaerens	110	110	0.82	1e-28	54	104	WP_173419744.1
quaternary ammonium compound efflux SMR transporter SugE [Ferrovibrio sp.]	Ferrovibrio sp.	110	110	0.84	1e-28	55.88	106	MBP7670179.1
quaternary ammonium compound efflux SMR transporter SugE [Xanthomonadaceae bacterium]	Xanthomonadaceae bacterium	111	111	0.88	1e-28	47.66	111	MCA1798700.1
SugE homolog, probable drug efflux protein [Nostoc sp. NIES-4103]	Nostoc sp. NIES-4103	110	110	0.85	1e-28	50	106	BAZ48511.1
Quaternary ammonium compound-resistance protein SugE [Candidatus Brocadiaceae bacterium B188]	Candidatus Brocadiaceae bacterium B188	111	111	0.88	1e-28	50.47	122	TWU53604.1
quaternary ammonium compound efflux SMR transporter SugE [Microvirgula]	Microvirgula	110	110	0.84	1e-28	50	104	WP_028500543.1
quaternary ammonium compound efflux SMR transporter SugE [Hyphomicrobiales bacterium]	Hyphomicrobiales bacterium	110	110	0.84	1e-28	52.94	104	RYE11373.1
quaternary ammonium compound efflux SMR transporter SugE [Moraxellaceae bacterium]	Moraxellaceae bacterium	110	110	0.85	1e-28	52.88	106	MCC6374847.1
quaternary ammonium compound efflux SMR transporter SugE [Hyphomicrobiales bacterium]	Hyphomicrobiales bacterium	110	110	0.86	1e-28	46.67	107	MBS4084951.1
quaternary ammonium compound efflux SMR transporter SugE [Candidatus Brocadia]	Candidatus Brocadia	110	110	0.85	1e-28	50.49	105	WP_052562158.1
quaternary ammonium compound efflux SMR transporter SugE [Variovorax sp. EL159]	Variovorax sp. EL159	110	110	0.85	1e-28	53.4	106	WP_093236945.1
small multidrug resistance protein [Hyphomicrobiales bacterium]	Hyphomicrobiales bacterium	110	110	0.84	1e-28	54.9	104	MDB5595819.1
quaternary ammonium compound efflux SMR transporter SugE [Bradyrhizobium]	Bradyrhizobium	110	110	0.84	1e-28	53.92	104	WP_057758032.1
quaternary ammonium compound efflux SMR transporter SugE [Rhizobium gei]	Rhizobium gei	110	110	0.82	1e-28	54	104	WP_275790852.1
quaternary ammonium compound efflux SMR transporter SugE [Rhizobiaceae bacterium]	Rhizobiaceae bacterium	110	110	0.84	1e-28	55.88	105	MBO6902272.1
quaternary ammonium compound efflux SMR transporter SugE [Dechloromonas agitata]	Dechloromonas agitata	110	110	0.9	1e-28	51.38	112	WP_088177831.1
quaternary ammonium compound efflux SMR transporter SugE [Candidatus Hydrogenedentes bacterium]	Candidatus Hydrogenedentes bacterium	110	110	0.86	1e-28	52.38	106	MBL7645233.1
multidrug efflux SMR transporter [Phycisphaeraceae bacterium]	Phycisphaeraceae bacterium	110	110	0.82	1e-28	54	105	MCC7191687.1
quaternary ammonium compound efflux SMR transporter SugE [Oceanibaculum indicum]	Oceanibaculum indicum	110	110	0.84	1e-28	54.9	106	WP_008942707.1
quaternary ammonium compound efflux SMR transporter SugE [Candidatus Brocadia sp.]	Candidatus Brocadia sp.	110	110	0.85	1e-28	49.51	105	KAB2835213.1
quaternary ammonium compound efflux SMR transporter SugE [Azospirillum oryzae]	Azospirillum oryzae	110	110	0.85	1e-28	52.43	105	WP_085089579.1
quaternary ammonium compound efflux SMR transporter SugE [Rhizobium sp. BK068]	Rhizobium sp. BK068	110	110	0.81	1e-28	53.54	104	WP_132593079.1
quaternary ammonium compound efflux SMR transporter SugE [Burkholderiales bacterium]	Burkholderiales bacterium	110	110	0.86	1e-28	49.52	109	MBX3662111.1
TPA: hypothetical protein [Bacillota bacterium]	Bacillota bacterium	110	110	0.85	1e-28	50.49	106	HBT15683.1
quaternary ammonium compound efflux SMR transporter SugE [Bradyrhizobium murdochi]	Bradyrhizobium murdochi	110	110	0.86	1e-28	50.48	107	WP_028346535.1
quaternary ammonium compound-resistance protein SugE [Rhodocyclaceae bacterium]	Rhodocyclaceae bacterium	110	110	0.86	1e-28	53.33	112	TXT30132.1
quaternary ammonium compound efflux SMR transporter SugE [Betaproteobacteria bacterium]	Betaproteobacteria bacterium	110	110	0.9	1e-28	50.46	112	MBK8320017.1
quaternary ammonium compound efflux SMR transporter SugE [Beijerinckia indica]	Beijerinckia indica	110	110	0.84	1e-28	52.94	104	WP_012384944.1
quaternary ammonium compound efflux SMR transporter SugE [Variovorax sp. Root473]	Variovorax sp. Root473	110	110	0.84	1e-28	54.9	106	WP_056583011.1
quaternary ammonium compound efflux SMR transporter SugE [Dechloromonas denitrificans]	Dechloromonas denitrificans	110	110	0.86	1e-28	53.33	112	WP_226406664.1
hypothetical protein P873_03570 [Arenimonas composti TR7-09 = DSM 18010]	Arenimonas composti TR7-09 = DSM 18010	110	110	0.93	1e-28	47.79	114	KFN51357.1
quaternary ammonium compound efflux SMR transporter SugE [Hyphomicrobiales bacterium]	Hyphomicrobiales bacterium	110	110	0.84	1e-28	51.96	104	MCX7319668.1
quaternary ammonium compound efflux SMR transporter SugE [unclassified Rhizobium]	unclassified Rhizobium	110	110	0.82	1e-28	51	104	WP_088689494.1
small Multidrug Resistance family protein [Ramlibacter sp.]	Ramlibacter sp.	111	111	0.85	1e-28	51.92	118	MDB5897038.1
quaternary ammonium compound efflux SMR transporter SugE [candidate division KSB1 bacterium]	candidate division KSB1 bacterium	110	110	0.85	1e-28	50	106	KAA0226862.1
quaternary ammonium compound efflux SMR transporter SugE [Phenylobacterium sp. Root700]	Phenylobacterium sp. Root700	110	110	0.86	2e-28	50.48	108	WP_056731615.1
quaternary ammonium compound efflux SMR transporter SugE [Burkholderiales bacterium]	Burkholderiales bacterium	112	112	0.84	2e-28	51.96	153	MCC7040728.1
quaternary ammonium compound efflux SMR transporter SugE [Pseudalkalibacillus salsuginis]	Pseudalkalibacillus salsuginis	110	110	0.85	2e-28	53.4	105	WP_236314707.1
quaternary ammonium compound efflux SMR transporter SugE [Bradyrhizobium sp. CCGB12]	Bradyrhizobium sp. CCGB12	110	110	0.84	2e-28	53.92	104	WP_254144159.1
quaternary ammonium compound efflux SMR transporter SugE [Dechloromonas sp.]	Dechloromonas sp.	110	110	0.86	2e-28	52.38	112	MBL8430389.1
quaternary ammonium compound efflux SMR transporter SugE [Variibacter gotjawalensis]	Variibacter gotjawalensis	110	110	0.86	2e-28	50.48	107	WP_096358587.1
quaternary ammonium compound efflux SMR transporter SugE [Chlorobiota bacterium]	Chlorobiota bacterium	110	110	0.88	2e-28	48.6	109	KAA0239934.1
multidrug efflux SMR transporter [Methanosarcinaceae archaeon]	Methanosarcinaceae archaeon	110	110	0.85	2e-28	51.46	106	MBN2487517.1
quaternary ammonium compound efflux SMR transporter SugE [Methanomicrobiales archaeon]	Methanomicrobiales archaeon	110	110	0.86	2e-28	51.43	111	NLA30392.1
quaternary ammonium compound efflux SMR transporter SugE [Mesorhizobium sp.]	Mesorhizobium sp.	110	110	0.85	2e-28	50.49	104	MBL8576940.1
quaternary ammonium compound efflux SMR transporter SugE [Mesorhizobium sp. Z1-4]	Mesorhizobium sp. Z1-4	110	110	0.84	2e-28	53.92	105	WP_127523858.1
quaternary ammonium compound efflux SMR transporter SugE [Xanthomonas sp. XNM01]	Xanthomonas sp. XNM01	110	110	0.84	2e-28	52.94	107	WP_192281741.1
quaternary ammonium compound efflux SMR transporter SugE [Rhizobiaceae bacterium]	Rhizobiaceae bacterium	110	110	0.84	2e-28	50.98	104	MBX3581791.1
quaternary ammonium compound efflux SMR transporter SugE [Bradyrhizobium sp. RP6]	Bradyrhizobium sp. RP6	110	110	0.84	2e-28	53.92	104	WP_124158854.1
quaternary ammonium compound efflux SMR transporter SugE [Bradyrhizobium sp. I71]	Bradyrhizobium sp. I71	110	110	0.84	2e-28	53.92	104	WP_239623209.1
Small multidrug resistance protein [Pseudomonadota bacterium]	Pseudomonadota bacterium	110	110	0.9	2e-28	48.62	112	MBS1145249.1
quaternary ammonium compound efflux SMR transporter SugE [Bradyrhizobium sp. BR 10289]	Bradyrhizobium sp. BR 10289	110	110	0.84	2e-28	54.9	104	WP_220008062.1
quaternary ammonium compound efflux SMR transporter SugE [Erysipelotrichia bacterium]	Erysipelotrichia bacterium	110	110	0.84	2e-28	53.92	104	NCB38993.1
quaternary ammonium compound efflux SMR transporter SugE [Geminicoccus roseus]	Geminicoccus roseus	110	110	0.83	2e-28	49.5	104	WP_027136028.1
quaternary ammonium compound efflux SMR transporter SugE [Rubellimicrobium rubrum]	Rubellimicrobium rubrum	110	110	0.85	2e-28	53.85	106	WP_139074724.1
quaternary ammonium compound efflux SMR transporter SugE [Betaproteobacteria bacterium]	Betaproteobacteria bacterium	110	110	0.89	2e-28	49.07	110	MBL8440185.1
quaternary ammonium compound efflux SMR transporter SugE [Dechloromonas sp. TW-R-39-2]	Dechloromonas sp. TW-R-39-2	110	110	0.86	2e-28	53.33	112	WP_203467845.1
quaternary ammonium compound efflux SMR transporter SugE [Hyphomicrobiales bacterium]	Hyphomicrobiales bacterium	110	110	0.82	2e-28	55	104	MBV8446555.1
quaternary ammonium compound efflux SMR transporter SugE [Nitrospirota bacterium]	Nitrospirota bacterium	110	110	0.85	2e-28	52.43	106	MCZ6799015.1
multidrug efflux SMR transporter [Candidatus Brocadia sapporoensis]	Candidatus Brocadia sapporoensis	110	110	0.85	2e-28	51.46	105	WP_070068198.1
quaternary ammonium compound efflux SMR transporter SugE [Bradyrhizobium sp. BR 10261]	Bradyrhizobium sp. BR 10261	110	110	0.84	2e-28	52.94	104	WP_220006321.1
hypothetical protein B7Z02_02510 [Rhodobacterales bacterium 32-67-9]	Rhodobacterales bacterium 32-67-9	110	110	0.85	2e-28	50.96	106	OYX45135.1
quaternary ammonium compound efflux SMR transporter SugE [Bradyrhizobium sp. WSM1743]	Bradyrhizobium sp. WSM1743	110	110	0.84	2e-28	53.92	104	WP_027574215.1
quaternary ammonium compound efflux SMR transporter SugE [Hyphomicrobiales bacterium]	Hyphomicrobiales bacterium	110	110	0.84	2e-28	53.92	104	MCC6889799.1
multidrug transporter [Ralstonia pickettii DTP0602]	Ralstonia pickettii DTP0602	110	110	0.85	2e-28	50.49	106	AGW91293.1
quaternary ammonium compound efflux SMR transporter SugE [Burkholderiales bacterium]	Burkholderiales bacterium	110	110	0.86	2e-28	48.57	111	MCY7386832.1
quaternary ammonium compound efflux SMR transporter SugE [Methylobacillus methanolivorans]	Methylobacillus methanolivorans	110	110	0.82	2e-28	56	105	MCB5192978.1
quaternary ammonium compound efflux SMR transporter SugE [Roseomonas oryzae]	Roseomonas oryzae	110	110	0.82	2e-28	53	104	WP_149812691.1
small Multidrug Resistance family protein [Betaproteobacteria bacterium]	Betaproteobacteria bacterium	110	110	0.84	2e-28	52.94	104	MDB5922825.1
quaternary ammonium compound efflux SMR transporter SugE [Nitrobacter winogradskyi]	Nitrobacter winogradskyi	110	110	0.84	2e-28	51.96	104	WP_141384721.1
multidrug efflux SMR transporter [Parageobacillus toebii]	Parageobacillus toebii	110	110	0.85	2e-28	49.04	106	WP_062678953.1
quaternary ammonium compound efflux SMR transporter SugE [Ramlibacter sp. USB13]	Ramlibacter sp. USB13	110	110	0.84	2e-28	51.96	106	WP_187074287.1
quaternary ammonium compound efflux SMR transporter SugE [Massilia sp. DM-R-R2A-13]	Massilia sp. DM-R-R2A-13	110	110	0.84	2e-28	52.94	106	WP_231769138.1
quaternary ammonium compound efflux SMR transporter SugE [Alphaproteobacteria bacterium]	Alphaproteobacteria bacterium	110	110	0.84	2e-28	53.92	105	MBZ0158180.1
multidrug efflux SMR transporter [bacterium]	bacterium	110	110	0.85	2e-28	53.4	105	MBP3820385.1
quaternary ammonium compound efflux SMR transporter SugE [Bosea thiooxidans]	Bosea thiooxidans	110	110	0.84	2e-28	52.94	105	WP_055726296.1
quaternary ammonium compound efflux SMR transporter SugE [Bosea sp. F3-2]	Bosea sp. F3-2	110	110	0.84	2e-28	51.96	105	WP_149129883.1
quaternary ammonium compound efflux SMR transporter SugE [Bradyrhizobium betae]	Bradyrhizobium betae	110	110	0.84	2e-28	53.92	104	WP_129273308.1
quaternary ammonium compound efflux SMR transporter SugE [Rhizobium sp. 3T7]	Rhizobium sp. 3T7	110	110	0.81	2e-28	52.53	104	WP_224560304.1
quaternary ammonium compound-resistance protein SugE [Caldilinea sp. CFX5]	Caldilinea sp. CFX5	110	110	0.84	2e-28	52.94	106	MCE7989206.1
multidrug efflux SMR transporter [Schwartzia sp. (in: firmicutes)]	Schwartzia sp. (in: firmicutes)	110	110	0.82	2e-28	55	105	MBR1760711.1
quaternary ammonium compound efflux SMR transporter SugE [Romboutsia lituseburensis]	Romboutsia lituseburensis	110	110	0.86	2e-28	57.14	106	WP_258242142.1
quaternary ammonium compound efflux SMR transporter SugE [Betaproteobacteria bacterium]	Betaproteobacteria bacterium	110	110	0.86	2e-28	50.48	109	RPJ44028.1
molecular chaperone [Massilia sp.]	Massilia sp.	110	110	0.84	2e-28	52.94	106	MDB5908672.1
quaternary ammonium compound efflux SMR transporter SugE [Aliarcobacter cryaerophilus]	Aliarcobacter cryaerophilus	110	110	0.85	2e-28	51.92	105	WP_105915129.1
quaternary ammonium compound efflux SMR transporter SugE [Bradyrhizobium vignae]	Bradyrhizobium vignae	110	110	0.84	2e-28	53.92	104	WP_122403619.1
quaternary ammonium compound-resistance protein SugE [Dongia mobilis]	Dongia mobilis	110	110	0.94	2e-28	46.49	120	TDQ82135.1
multidrug efflux SMR transporter [Succinivibrio sp.]	Succinivibrio sp.	110	110	0.84	2e-28	55.88	104	MBO6258616.1
multidrug efflux SMR transporter [Mesosutterella sp. AGMB02718]	Mesosutterella sp. AGMB02718	110	110	0.85	2e-28	53.4	104	WP_243377743.1
quaternary ammonium compound efflux SMR transporter SugE [Ignavibacteriaceae bacterium]	Ignavibacteriaceae bacterium	110	110	0.88	2e-28	52.34	109	MCW8809538.1
quaternary ammonium compound-resistance protein SugE [Candidatus Brocadia sp. WS118]	Candidatus Brocadia sp. WS118	110	110	0.85	3e-28	48.54	105	TVL99071.1
quaternary ammonium compound efflux SMR transporter SugE [unclassified Nostoc]	unclassified Nostoc	110	110	0.85	3e-28	52.88	106	WP_185587256.1
multidrug efflux SMR transporter [Lentisphaerota bacterium]	Lentisphaerota bacterium	110	110	0.86	3e-28	51.43	106	MBE6380070.1
quaternary ammonium compound efflux SMR transporter SugE [Bradyrhizobium sp. 157]	Bradyrhizobium sp. 157	110	110	0.86	3e-28	49.52	107	WP_247511616.1
quaternary ammonium compound efflux SMR transporter SugE [Azospira restricta]	Azospira restricta	110	110	0.84	3e-28	52.94	112	WP_203387786.1
quaternary ammonium compound efflux SMR transporter SugE [Romboutsia lituseburensis]	Romboutsia lituseburensis	110	110	0.86	3e-28	57.14	106	WP_092722899.1
quaternary ammonium compound efflux SMR transporter SugE [Microbulbifer halophilus]	Microbulbifer halophilus	110	110	0.84	3e-28	51.96	108	WP_265720463.1
quaternary ammonium compound efflux SMR transporter SugE [Phyllobacterium sp. 2063]	Phyllobacterium sp. 2063	110	110	0.84	3e-28	50	104	WP_224495750.1
quaternary ammonium compound efflux SMR transporter SugE [Rhizobium sp. R339]	Rhizobium sp. R339	110	110	0.82	3e-28	51	104	WP_088674294.1
quaternary ammonium compound efflux SMR transporter SugE [Kosakonia arachidis]	Kosakonia arachidis	110	110	0.87	3e-28	53.77	105	WP_090121970.1
quaternary ammonium compound efflux SMR transporter SugE [Azospirillum sp. B506]	Azospirillum sp. B506	110	110	0.85	3e-28	51.46	105	WP_042695623.1
quaternary ammonium compound efflux SMR transporter SugE [Chloroflexota bacterium]	Chloroflexota bacterium	110	110	0.85	3e-28	53.85	106	NLG98988.1
quaternary ammonium compound efflux SMR transporter SugE [Chlorobiaceae bacterium]	Chlorobiaceae bacterium	110	110	0.85	3e-28	48.08	106	NTV26429.1
quaternary ammonium compound efflux SMR transporter SugE [Pseudoxanthomonas sp. PXM01]	Pseudoxanthomonas sp. PXM01	110	110	0.85	3e-28	51.92	106	WP_192270538.1
quaternary ammonium compound efflux SMR transporter SugE [Yokenella regensburgei]	Yokenella regensburgei	110	110	0.84	3e-28	53.92	105	WP_006816774.1
quaternary ammonium compound efflux SMR transporter SugE [Caulobacteraceae bacterium]	Caulobacteraceae bacterium	110	110	0.86	3e-28	50.48	107	RYG05438.1
quaternary ammonium compound efflux SMR transporter SugE [Rhodospirillales bacterium]	Rhodospirillales bacterium	110	110	0.85	3e-28	50.96	106	MBL8668610.1
quaternary ammonium compound efflux SMR transporter SugE [Dechloromonas agitata]	Dechloromonas agitata	110	110	0.86	3e-28	52.38	108	MBF1164841.1
quaternary ammonium compound efflux SMR transporter SugE [Bradyrhizobium arachidis]	Bradyrhizobium arachidis	109	109	0.84	3e-28	53.92	104	WP_258762000.1
multidrug efflux SMR transporter [Oxalobacter formigenes]	Oxalobacter formigenes	109	109	0.84	3e-28	55.88	104	WP_036602631.1
multidrug efflux SMR transporter [Sarcina ventriculi]	Sarcina ventriculi	110	110	0.86	3e-28	58.1	106	WP_195924465.1
sugE [Pseudoduganella sp.]	Pseudoduganella sp.	110	110	0.85	3e-28	51.92	106	MCE3261532.1
quaternary ammonium compound efflux SMR transporter SugE [Candidatus Brocadia sp.]	Candidatus Brocadia sp.	110	110	0.85	3e-28	49.51	105	MCF6156912.1
quaternary ammonium compound efflux SMR transporter SugE [Methanosarcina sp. MTP4]	Methanosarcina sp. MTP4	109	109	0.85	3e-28	49.04	105	WP_048179036.1
quaternary ammonium compound efflux SMR transporter SugE [Azospirillum endophyticum]	Azospirillum endophyticum	109	109	0.85	3e-28	52.43	105	WP_200198186.1
unnamed protein product [Bradyrhizobium japonicum]	Bradyrhizobium japonicum	109	109	0.81	3e-28	54.55	99	WP_283814327.1
molecular chaperone [Microvirga sp.]	Microvirga sp.	109	109	0.85	3e-28	49.51	105	MCC2652630.1
quaternary ammonium compound efflux SMR transporter SugE [Heliobacterium chlorum]	Heliobacterium chlorum	110	110	0.86	3e-28	53.33	107	WP_188042084.1
multidrug efflux SMR transporter [Mesosutterella sp. OilRF-GAM-744-9]	Mesosutterella sp. OilRF-GAM-744-9	109	109	0.85	3e-28	53.4	104	WP_237980475.1
quaternary ammonium compound efflux SMR transporter SugE [Luteibacter aegosomatis]	Luteibacter aegosomatis	109	109	0.82	3e-28	53	105	WP_247367220.1
quaternary ammonium compound efflux SMR transporter SugE [Heliobacterium mobile]	Heliobacterium mobile	110	110	0.86	3e-28	53.33	107	WP_155476282.1
quaternary ammonium compound efflux SMR transporter SugE [Ensifer]	Ensifer	109	109	0.82	3e-28	55	104	WP_025426692.1
quaternary ammonium compound efflux SMR transporter SugE [Bradyrhizobium guangdongense]	Bradyrhizobium guangdongense	109	109	0.84	3e-28	52.94	104	WP_128965801.1
quaternary ammonium compound efflux SMR transporter SugE [Bradyrhizobium sp. Ghvi]	Bradyrhizobium sp. Ghvi	109	109	0.84	3e-28	52.94	104	WP_092294497.1
quaternary ammonium compound efflux SMR transporter SugE [Bradyrhizobium sp. Oc8]	Bradyrhizobium sp. Oc8	109	109	0.84	3e-28	53.92	104	WP_234680630.1
quaternary ammonium compound efflux SMR transporter SugE [Ensifer sp. BRP08]	Ensifer sp. BRP08	109	109	0.84	3e-28	50.98	104	MCA1402997.1
quaternary ammonium compound efflux SMR transporter SugE [Phenylobacterium sp.]	Phenylobacterium sp.	109	109	0.87	3e-28	50.94	108	MBP6546865.1
quaternary ammonium compound-resistance protein SugE [Reyranella sp.]	Reyranella sp.	109	109	0.84	3e-28	50.98	106	MDB5489398.1
quaternary ammonium compound efflux SMR transporter SugE [Alphaproteobacteria bacterium LMO-S08]	Alphaproteobacteria bacterium LMO-S08	109	109	0.84	3e-28	50.98	105	MCF3629643.1
quaternary ammonium compound efflux SMR transporter SugE [Magnetospirillum fulvum]	Magnetospirillum fulvum	109	109	0.84	3e-28	54.9	106	WP_021131183.1
quaternary ammonium compound efflux SMR transporter SugE [Bosea sp. PAMC 26642]	Bosea sp. PAMC 26642	109	109	0.84	3e-28	52.94	104	WP_066610788.1
quaternary ammonium compound efflux SMR transporter SugE [Rhodopseudomonas pseudopalustris]	Rhodopseudomonas pseudopalustris	109	109	0.84	3e-28	51.96	104	WP_011502750.1
multidrug resistance protein, SMR family [Oxalobacter formigenes OXCC13]	Oxalobacter formigenes OXCC13	109	109	0.84	3e-28	55.88	109	EEO29399.1
quaternary ammonium compound efflux SMR transporter SugE [Nitrosococcus halophilus]	Nitrosococcus halophilus	109	109	0.84	3e-28	51.96	105	WP_013034453.1
quaternary ammonium compound efflux SMR transporter SugE [Ignavibacteriaceae bacterium]	Ignavibacteriaceae bacterium	109	109	0.86	3e-28	51.43	108	MBE2280084.1
quaternary ammonium compound efflux SMR transporter SugE [Bradyrhizobium manausense]	Bradyrhizobium manausense	109	109	0.84	3e-28	52.94	104	WP_212326628.1
quaternary ammonium compound efflux SMR transporter SugE [Bosea sp. OK403]	Bosea sp. OK403	109	109	0.84	3e-28	53.92	104	WP_092164649.1
multidrug efflux SMR transporter [Sarcina ventriculi]	Sarcina ventriculi	109	109	0.86	4e-28	58.1	106	WP_058993175.1
multidrug efflux SMR transporter [Xanthomonadales bacterium]	Xanthomonadales bacterium	110	110	0.82	4e-28	56	121	MCB1566389.1
quaternary ammonium compound efflux SMR transporter SugE [Ensifer aridi]	Ensifer aridi	109	109	0.84	4e-28	51.96	104	WP_046118536.1
quaternary ammonium compound efflux SMR transporter SugE [Bradyrhizobium vignae]	Bradyrhizobium vignae	109	109	0.84	4e-28	52.94	104	MBP0113230.1
quaternary ammonium compound efflux SMR transporter SugE [Cupriavidus necator]	Cupriavidus necator	109	109	0.85	4e-28	51.46	106	WP_042886618.1
quaternary ammonium compound efflux SMR transporter SugE [Bradyrhizobium diazoefficiens]	Bradyrhizobium diazoefficiens	109	109	0.84	4e-28	52.94	104	WP_212086425.1
quaternary ammonium compound efflux SMR transporter SugE [Xanthobacteraceae bacterium]	Xanthobacteraceae bacterium	109	109	0.86	4e-28	46.67	108	MCW5680978.1
quaternary ammonium compound efflux SMR transporter SugE [Bradyrhizobium forestalis]	Bradyrhizobium forestalis	109	109	0.84	4e-28	53.92	104	WP_100234252.1
multidrug transporter [Ignavibacteria bacterium GWA2_35_9]	Ignavibacteria bacterium GWA2_35_9	109	109	0.87	4e-28	52.83	109	OGU27718.1
quaternary ammonium compound efflux SMR transporter SugE [Dechloromonas sp.]	Dechloromonas sp.	109	109	0.9	4e-28	51.38	112	MBT9522246.1
quaternary ammonium compound efflux SMR transporter SugE [Bradyrhizobium sp. 199]	Bradyrhizobium sp. 199	109	109	0.84	4e-28	51.96	104	WP_247527871.1
quaternary ammonium compound efflux SMR transporter SugE [Bradyrhizobium sp. CCBAU 65884]	Bradyrhizobium sp. CCBAU 65884	109	109	0.84	4e-28	52.94	104	WP_271593481.1
quaternary ammonium compound efflux SMR transporter SugE [Alphaproteobacteria bacterium]	Alphaproteobacteria bacterium	109	109	0.84	4e-28	51.96	106	MBL8671415.1
quaternary ammonium compound efflux SMR transporter SugE [Rhizobium grahamii]	Rhizobium grahamii	109	109	0.82	4e-28	52	104	WP_114712765.1
quaternary ammonium compound efflux SMR transporter SugE [Bradyrhizobium sp. CIAT3101]	Bradyrhizobium sp. CIAT3101	109	109	0.84	4e-28	53.92	104	WP_283044285.1
quaternary ammonium compound efflux SMR transporter SugE [Phycisphaerae bacterium]	Phycisphaerae bacterium	109	109	0.82	4e-28	54	104	NLE29348.1
Quaternary ammonium compound-resistance protein SugE [Ignavibacteriaceae bacterium]	Ignavibacteriaceae bacterium	109	109	0.88	4e-28	48.6	109	MBV6419142.1
quaternary ammonium compound efflux SMR transporter SugE [Rhodospirillum centenum]	Rhodospirillum centenum	109	109	0.85	4e-28	50.96	106	WP_012568102.1
quaternary ammonium compound efflux SMR transporter SugE [Megasphaera sp.]	Megasphaera sp.	109	109	0.85	4e-28	51.46	106	MBS6104080.1
quaternary ammonium compound efflux SMR transporter SugE [Kaustia mangrovi]	Kaustia mangrovi	109	109	0.84	4e-28	50	105	WP_213161670.1
quaternary ammonium compound efflux SMR transporter SugE [Pseudoxanthomonas sp. PXM03]	Pseudoxanthomonas sp. PXM03	109	109	0.85	4e-28	51.92	106	WP_192200188.1
quaternary ammonium compound efflux SMR transporter SugE [Ferrovibrio terrae]	Ferrovibrio terrae	109	109	0.84	4e-28	50	106	WP_144067694.1
QacE family quaternary ammonium compound efflux SMR transporter [Chloroflexota bacterium]	Chloroflexota bacterium	109	109	0.85	4e-28	51.92	106	PZN23975.1
quaternary ammonium compound efflux SMR transporter SugE [Chloracidobacterium sp.]	Chloracidobacterium sp.	109	109	0.86	4e-28	52.38	106	MBK9153444.1
quaternary ammonium compound efflux SMR transporter SugE [Bradyrhizobium]	Bradyrhizobium	109	109	0.84	4e-28	52.94	104	WP_028145062.1
quaternary ammonium compound efflux SMR transporter SugE [Kiloniella laminariae]	Kiloniella laminariae	109	109	0.84	4e-28	51.96	106	WP_020591288.1
multidrug efflux SMR transporter [Sphingomonadales bacterium]	Sphingomonadales bacterium	109	109	0.82	4e-28	53	104	MBD3787263.1
quaternary ammonium compound efflux SMR transporter SugE [Bradyrhizobium sp. CCBAU 51765]	Bradyrhizobium sp. CCBAU 51765	109	109	0.84	4e-28	52.94	104	WP_194387746.1
quaternary ammonium compound efflux SMR transporter SugE [Solibacteraceae bacterium]	Solibacteraceae bacterium	109	109	0.85	4e-28	51.92	106	MBE7544714.1
quaternary ammonium compound efflux SMR transporter SugE [Undibacterium terreum]	Undibacterium terreum	109	109	0.83	4e-28	54.46	103	WP_188566647.1
multidrug efflux SMR transporter [Schwartzia sp. (in: firmicutes)]	Schwartzia sp. (in: firmicutes)	109	109	0.82	4e-28	54	105	MBR1885857.1
quaternary ammonium compound efflux SMR transporter SugE [Bradyrhizobium]	Bradyrhizobium	109	109	0.84	4e-28	52.94	104	WP_257180423.1
quaternary ammonium compound efflux SMR transporter SugE [Azospirillum halopraeferens]	Azospirillum halopraeferens	109	109	0.85	4e-28	50.96	106	WP_029010996.1
quaternary ammonium compound efflux SMR transporter SugE [Rhodocyclales bacterium]	Rhodocyclales bacterium	109	109	0.82	4e-28	54	108	MBI2308046.1
quaternary ammonium compound efflux SMR transporter SugE [Bosea psychrotolerans]	Bosea psychrotolerans	109	109	0.84	4e-28	52.94	104	WP_103718667.1
quaternary ammonium compound efflux SMR transporter SugE [Rhizobium leguminosarum]	Rhizobium leguminosarum	109	109	0.82	5e-28	51	104	WP_222373951.1
quaternary ammonium compound efflux SMR transporter SugE [Bosea sp. BK604]	Bosea sp. BK604	109	109	0.84	5e-28	51.96	104	WP_131860455.1
multidrug efflux SMR transporter [Sarcina ventriculi]	Sarcina ventriculi	109	109	0.86	5e-28	57.14	106	MCI5635449.1
quaternary ammonium compound efflux SMR transporter SugE [Arenibaculum pallidiluteum]	Arenibaculum pallidiluteum	109	109	0.84	5e-28	54.9	104	WP_207483227.1
quaternary ammonium compound efflux SMR transporter SugE [Sinorhizobium americanum]	Sinorhizobium americanum	109	109	0.82	5e-28	51	104	WP_037383063.1
quaternary ammonium compound efflux SMR transporter SugE [Ensifer sp. HO-A22]	Ensifer sp. HO-A22	109	109	0.82	5e-28	55	104	WP_176354549.1
quaternary ammonium compound efflux SMR transporter SugE [Bradyrhizobium barranii]	Bradyrhizobium barranii	109	109	0.84	5e-28	53.92	104	WP_166095785.1
quaternary ammonium compound efflux SMR transporter SugE [Rhodopirellula sp. JC737]	Rhodopirellula sp. JC737	110	110	0.88	5e-28	49.53	122	WP_230253486.1
hypothetical protein A2Y23_00415 [Clostridiales bacterium GWB2_37_7]	Clostridiales bacterium GWB2_37_7	109	109	0.8	5e-28	53.06	107	OGO78244.1
quaternary ammonium compound-resistance protein SugE [Ignavibacteriota bacterium]	Ignavibacteriota bacterium	109	109	0.88	5e-28	48.6	109	MBL1122689.1
quaternary ammonium compound efflux SMR transporter SugE [Magnetospirillum molischianum]	Magnetospirillum molischianum	109	109	0.85	5e-28	53.85	106	WP_002726826.1
quaternary ammonium compound efflux SMR transporter SugE [Reyranella aquatilis]	Reyranella aquatilis	109	109	0.84	5e-28	50.98	106	WP_230550848.1
quaternary ammonium compound efflux SMR transporter SugE [Zophobihabitans entericus]	Zophobihabitans entericus	109	109	0.85	5e-28	53.4	105	WP_166917606.1
quaternary ammonium compound efflux SMR transporter SugE [Bilophila wadsworthia]	Bilophila wadsworthia	109	109	0.85	5e-28	55.77	106	WP_029436815.1
quaternary ammonium compound efflux SMR transporter SugE [Desulfobulbus elongatus]	Desulfobulbus elongatus	109	109	0.85	5e-28	54.37	106	WP_028318286.1
quaternary ammonium compound efflux SMR transporter SugE [unclassified Bradyrhizobium]	unclassified Bradyrhizobium	109	109	0.84	5e-28	52.94	104	WP_257194295.1
quaternary ammonium compound efflux SMR transporter SugE [Pseudoxanthomonas]	Pseudoxanthomonas	109	109	0.84	5e-28	51.96	105	WP_028914476.1
quaternary ammonium compound efflux SMR transporter SugE [Segnochrobactrum spirostomi]	Segnochrobactrum spirostomi	109	109	0.85	5e-28	47.57	109	WP_153478663.1
small multidrug resistance protein [Herpetosiphon aurantiacus DSM 785]	Herpetosiphon aurantiacus DSM 785	109	109	0.85	5e-28	53.85	108	ABX05369.1
quaternary ammonium compound efflux SMR transporter SugE [Rhizobium leguminosarum]	Rhizobium leguminosarum	109	109	0.82	5e-28	52	104	WP_003568844.1
quaternary ammonium compound efflux SMR transporter SugE [Nitrospirales bacterium]	Nitrospirales bacterium	109	109	0.84	5e-28	52.94	105	MCC6346105.1
multidrug efflux SMR transporter [Selenomonas bovis]	Selenomonas bovis	109	109	0.85	5e-28	51.46	104	WP_031584650.1
quaternary ammonium compound efflux SMR transporter SugE [Aeromonas simiae]	Aeromonas simiae	109	109	0.84	5e-28	52.94	104	WP_042045614.1
quaternary ammonium compound efflux SMR transporter SugE [Cupriavidus basilensis]	Cupriavidus basilensis	109	109	0.82	5e-28	55	106	WP_017228659.1
quaternary ammonium compound efflux SMR transporter SugE [unclassified Microvirga]	unclassified Microvirga	109	109	0.85	5e-28	52.43	105	WP_262268499.1
quaternary ammonium compound efflux SMR transporter SugE [Brucellaceae bacterium]	Brucellaceae bacterium	109	109	0.84	5e-28	53.92	105	MCC0043641.1
quaternary ammonium compound efflux SMR transporter SugE [Rhizobium sp. WYCCWR10014]	Rhizobium sp. WYCCWR10014	109	109	0.82	5e-28	51	104	WP_064648184.1
quaternary ammonium compound efflux SMR transporter SugE [Sinorhizobium garamanticum]	Sinorhizobium garamanticum	109	109	0.84	5e-28	51.96	104	WP_280659405.1
QacE family quaternary ammonium compound efflux SMR transporter [Candidatus Brocadia caroliniensis]	Candidatus Brocadia caroliniensis	109	109	0.85	5e-28	48.54	105	OOP56209.1
quaternary ammonium compound efflux SMR transporter SugE [Chitinimonas prasina]	Chitinimonas prasina	109	109	0.84	5e-28	54.9	106	WP_284197564.1
quaternary ammonium compound efflux SMR transporter SugE [Variovorax sp. TBS-050B]	Variovorax sp. TBS-050B	109	109	0.84	6e-28	54.9	106	WP_280817304.1
quaternary ammonium compound efflux SMR transporter SugE [Aliarcobacter cryaerophilus]	Aliarcobacter cryaerophilus	109	109	0.85	6e-28	52.88	105	WP_141050154.1
quaternary ammonium compound efflux SMR transporter SugE [Caldimonas thermodepolymerans]	Caldimonas thermodepolymerans	109	109	0.84	6e-28	49.02	104	WP_104357668.1
quaternary ammonium compound efflux SMR transporter SugE [Govania unica]	Govania unica	109	109	0.86	6e-28	49.52	107	WP_274944259.1
quaternary ammonium compound efflux SMR transporter SugE [Massilia soli]	Massilia soli	109	109	0.85	6e-28	50.96	106	WP_223467936.1
quaternary ammonium compound efflux SMR transporter SugE [Candidatus Manganitrophaceae bacterium]	Candidatus Manganitrophaceae bacterium	109	109	0.85	6e-28	52.43	106	TAK09527.1
quaternary ammonium compound efflux SMR transporter SugE [Alkalihalobacillus sp. TS-13]	Alkalihalobacillus sp. TS-13	109	109	0.85	6e-28	52.88	106	WP_221568047.1
quaternary ammonium compound efflux SMR transporter SugE [Deltaproteobacteria bacterium]	Deltaproteobacteria bacterium	109	109	0.85	6e-28	54.81	106	MCK5656201.1
quaternary ammonium compound efflux SMR transporter SugE [Bryobacteraceae bacterium]	Bryobacteraceae bacterium	109	109	0.85	6e-28	50	106	MBX5494282.1
quaternary ammonium compound efflux SMR transporter SugE [unclassified Bradyrhizobium]	unclassified Bradyrhizobium	108	108	0.84	6e-28	52.94	104	WP_254130949.1
quaternary ammonium compound efflux SMR transporter SugE [Bradyrhizobium cajani]	Bradyrhizobium cajani	108	108	0.84	6e-28	51.96	104	WP_157334174.1
quaternary ammonium compound efflux SMR transporter SugE [Caulobacter sp. NIBR2454]	Caulobacter sp. NIBR2454	109	109	0.87	6e-28	50	108	WP_269715272.1
quaternary ammonium compound efflux SMR transporter SugE [Candidatus Cloacimonadota bacterium]	Candidatus Cloacimonadota bacterium	108	108	0.85	6e-28	49.51	105	NLG63499.1
quaternary ammonium compound efflux SMR transporter SugE [Variovorax sp. S12S4]	Variovorax sp. S12S4	108	108	0.84	6e-28	52.94	106	WP_258505226.1
quaternary ammonium compound efflux SMR transporter SugE [Phyllobacterium brassicacearum]	Phyllobacterium brassicacearum	108	108	0.84	6e-28	48.04	104	WP_106711766.1
quaternary ammonium compound efflux SMR transporter SugE [Deltaproteobacteria bacterium]	Deltaproteobacteria bacterium	108	108	0.84	6e-28	52.94	104	MPZ76235.1
quaternary ammonium compound efflux SMR transporter SugE [Rugamonas brunnea]	Rugamonas brunnea	108	108	0.82	6e-28	54	105	WP_182164479.1
quaternary ammonium compound efflux SMR transporter SugE [Bradyrhizobium barranii]	Bradyrhizobium barranii	108	108	0.84	6e-28	53.92	104	WP_208086389.1
quaternary ammonium compound efflux SMR transporter SugE [Ensifer sp. BR816]	Ensifer sp. BR816	108	108	0.82	6e-28	53	104	WP_018239506.1
quaternary ammonium compound efflux SMR transporter SugE [Ensifer aridi]	Ensifer aridi	108	108	0.84	6e-28	51.96	104	WP_026617367.1
quaternary ammonium compound efflux SMR transporter SugE [Desulfobacteraceae bacterium]	Desulfobacteraceae bacterium	108	108	0.85	6e-28	49.04	106	MBC2714063.1
quaternary ammonium compound efflux SMR transporter SugE [Burkholderiales bacterium]	Burkholderiales bacterium	109	109	0.87	6e-28	50	108	MBX9810548.1
quaternary ammonium compound-resistance protein SugE [Aquipluma nitroreducens]	Aquipluma nitroreducens	108	108	0.85	7e-28	50.49	106	BBE19306.1
quaternary ammonium compound efflux SMR transporter SugE [Sinorhizobium mexicanum]	Sinorhizobium mexicanum	108	108	0.82	7e-28	53	104	WP_180940854.1
quaternary ammonium compound efflux SMR transporter SugE [Variovorax sp. ZS18.2.2]	Variovorax sp. ZS18.2.2	108	108	0.85	7e-28	51.46	106	WP_257858869.1
quaternary ammonium compound efflux SMR transporter SugE [Bordetella genomosp. 4]	Bordetella genomosp. 4	108	108	0.84	7e-28	54.9	104	WP_094820483.1
quaternary ammonium compound efflux SMR transporter SugE [Ensifer adhaerens]	Ensifer adhaerens	108	108	0.82	7e-28	55	104	WP_053247124.1
quaternary ammonium compound efflux SMR transporter SugE [Aquamicrobium defluvii]	Aquamicrobium defluvii	108	108	0.82	7e-28	51	104	WP_035026585.1
quaternary ammonium compound efflux SMR transporter SugE [Chlorobiales bacterium]	Chlorobiales bacterium	108	108	0.85	7e-28	47.57	105	MCE1273371.1
quaternary ammonium compound efflux SMR transporter SugE [Methanogenium sp. MK-MG]	Methanogenium sp. MK-MG	108	108	0.85	7e-28	49.04	109	WP_165076964.1
quaternary ammonium compound-resistance protein SugE [Pseudomonadota bacterium]	Pseudomonadota bacterium	108	108	0.86	7e-28	51.43	109	MBS1217177.1
quaternary ammonium compound efflux SMR transporter SugE [Ignavibacterium album]	Ignavibacterium album	108	108	0.85	7e-28	51.46	105	WP_014561472.1
quaternary ammonium compound efflux SMR transporter SugE [Rugamonas apoptosis]	Rugamonas apoptosis	108	108	0.82	7e-28	53	105	WP_182157508.1
quaternary ammonium compound efflux SMR transporter SugE [Sinorhizobium fredii]	Sinorhizobium fredii	108	108	0.82	7e-28	52	104	WP_040958424.1
quaternary ammonium compound-resistance protein SugE [Betaproteobacteria bacterium HGW-Betaproteobacteria-6]	Betaproteobacteria bacterium HGW-Betaproteobacteria-6	109	109	0.9	7e-28	50.46	112	PKO37856.1
quaternary ammonium compound efflux SMR transporter SugE [unclassified Microvirga]	unclassified Microvirga	108	108	0.85	7e-28	52.43	105	WP_210812259.1
quaternary ammonium compound efflux SMR transporter SugE [Chlorobium sp.]	Chlorobium sp.	108	108	0.86	7e-28	50.48	109	TLU57597.1
quaternary ammonium compound efflux SMR transporter SugE [Chthoniobacterales bacterium]	Chthoniobacterales bacterium	108	108	0.85	7e-28	49.04	106	MBA3883726.1
quaternary ammonium compound efflux SMR transporter SugE [Megasphaera sp. SW808]	Megasphaera sp. SW808	108	108	0.83	7e-28	52.48	106	WP_168061653.1
quaternary ammonium compound efflux SMR transporter SugE [Aliarcobacter cryaerophilus]	Aliarcobacter cryaerophilus	108	108	0.85	7e-28	51.92	105	WP_105939228.1
quaternary ammonium compound efflux SMR transporter SugE [Gemmatimonadota bacterium]	Gemmatimonadota bacterium	108	108	0.82	7e-28	54	109	MCE2902591.1
quaternary ammonium compound efflux SMR transporter SugE [Bradyrhizobium sp. YR681]	Bradyrhizobium sp. YR681	108	108	0.84	7e-28	52.94	104	WP_008143642.1
quaternary ammonium compound efflux SMR transporter SugE [Rhizobium lemnae]	Rhizobium lemnae	108	108	0.84	8e-28	53.92	104	WP_247261977.1
multidrug efflux SMR transporter [Gellertiella hungarica]	Gellertiella hungarica	108	108	0.84	8e-28	50	104	WP_183366194.1
quaternary ammonium compound efflux SMR transporter SugE [Microbulbifer pacificus]	Microbulbifer pacificus	108	108	0.84	8e-28	52.94	108	WP_105102494.1
quaternary ammonium compound efflux SMR transporter SugE [Rhizobium]	Rhizobium	108	108	0.82	8e-28	50	104	WP_064802781.1
quaternary ammonium compound efflux SMR transporter SugE [Bradyrhizobium arachidis]	Bradyrhizobium arachidis	108	108	0.84	8e-28	51.96	104	WP_092216682.1
quaternary ammonium compound efflux SMR transporter SugE [Bradyrhizobium japonicum]	Bradyrhizobium japonicum	108	108	0.84	8e-28	52.94	104	WP_028157599.1
quaternary ammonium compound efflux SMR transporter SugE [Paenibacillus koleovorans]	Paenibacillus koleovorans	108	108	0.85	8e-28	53.85	107	WP_127580040.1
quaternary ammonium compound efflux SMR transporter SugE [Bradyrhizobium diazoefficiens]	Bradyrhizobium diazoefficiens	108	108	0.84	8e-28	53.92	104	WP_211433961.1
quaternary ammonium compound efflux SMR transporter SugE [Phyllobacterium]	Phyllobacterium	108	108	0.84	8e-28	49.02	104	WP_112526822.1
quaternary ammonium compound efflux SMR transporter SugE [Sinorhizobium]	Sinorhizobium	108	108	0.82	8e-28	52	104	WP_097527986.1
quaternary ammonium compound efflux SMR transporter SugE [Bradyrhizobium]	Bradyrhizobium	108	108	0.84	8e-28	51.96	104	WP_237858403.1
quaternary ammonium compound efflux SMR transporter SugE [Burkholderiales bacterium]	Burkholderiales bacterium	108	108	0.88	8e-28	46.73	111	MCY7388012.1
quaternary ammonium compound efflux SMR transporter SugE [Microbulbifer celer]	Microbulbifer celer	108	108	0.82	8e-28	51	108	WP_230437075.1
quaternary ammonium compound efflux SMR transporter SugE [Bradyrhizobium]	Bradyrhizobium	108	108	0.84	8e-28	52.94	104	WP_028178032.1
quaternary ammonium compound efflux SMR transporter SugE [Ignavibacteriaceae bacterium]	Ignavibacteriaceae bacterium	108	108	0.88	8e-28	48.6	109	MCZ7612028.1
quaternary ammonium compound efflux SMR transporter SugE [Nostoc sp. C057]	Nostoc sp. C057	108	108	0.86	8e-28	52.38	106	WP_179075697.1
quaternary ammonium compound efflux SMR transporter SugE [Bryobacterales bacterium]	Bryobacterales bacterium	108	108	0.85	8e-28	50.96	106	MCC7237704.1
quaternary ammonium compound efflux SMR transporter SugE [Bradyrhizobium sp. AT1]	Bradyrhizobium sp. AT1	108	108	0.84	8e-28	51.96	104	WP_063194094.1
quaternary ammonium compound efflux SMR transporter SugE [unclassified Ensifer]	unclassified Ensifer	108	108	0.82	8e-28	54	104	WP_065785908.1
quaternary ammonium compound efflux SMR transporter SugE [Oceanibaculum pacificum]	Oceanibaculum pacificum	108	108	0.85	9e-28	53.85	106	WP_067559555.1
quaternary ammonium compound efflux SMR transporter SugE [Vallitalea okinawensis]	Vallitalea okinawensis	108	108	0.85	9e-28	52.88	107	WP_105619423.1
quaternary ammonium compound efflux SMR transporter SugE [Ignavibacteriales bacterium]	Ignavibacteriales bacterium	108	108	0.88	9e-28	49.53	108	MBK7499386.1
quaternary ammonium compound efflux SMR transporter SugE [Rhizobium grahamii]	Rhizobium grahamii	108	108	0.82	9e-28	51	104	WP_016554078.1
quaternary ammonium compound efflux SMR transporter SugE [Bradyrhizobium]	Bradyrhizobium	108	108	0.84	9e-28	52.94	104	WP_061876712.1
quaternary ammonium compound efflux SMR transporter SugE [Janthinobacterium sp. 551a]	Janthinobacterium sp. 551a	108	108	0.85	9e-28	51.92	106	WP_092794234.1
quaternary ammonium compound efflux SMR transporter SugE [Acidobacteriota bacterium]	Acidobacteriota bacterium	108	108	0.81	9e-28	51.52	105	MCC6130131.1
quaternary ammonium compound efflux SMR transporter SugE [Bradyrhizobium sp. CCBAU 53340]	Bradyrhizobium sp. CCBAU 53340	108	108	0.84	9e-28	52.94	104	WP_194462577.1
quaternary ammonium compound efflux SMR transporter SugE [Phenylobacterium sp.]	Phenylobacterium sp.	108	108	0.85	9e-28	51.92	108	MBP8247093.1
quaternary ammonium compound efflux SMR transporter SugE [Rugamonas fusca]	Rugamonas fusca	108	108	0.82	9e-28	54	105	WP_182220811.1
quaternary ammonium compound efflux SMR transporter SugE [Rhizobium laguerreae]	Rhizobium laguerreae	108	108	0.82	9e-28	53	104	WP_170261452.1
multidrug transporter [Stella vacuolata]	Stella vacuolata	108	108	0.85	9e-28	50	106	BBK43575.1
quaternary ammonium compound efflux SMR transporter SugE [Clostridium kluyveri]	Clostridium kluyveri	108	108	0.86	9e-28	60	106	WP_012102809.1
quaternary ammonium compound efflux SMR transporter SugE [Tistrella bauzanensis]	Tistrella bauzanensis	108	108	0.85	9e-28	49.04	106	WP_188578944.1
quaternary ammonium compound efflux SMR transporter SugE [Roseomonas aerophila]	Roseomonas aerophila	108	108	0.85	9e-28	49.51	109	MBC9205861.1
quaternary ammonium compound efflux SMR transporter SugE [Rhizobium sp. R635]	Rhizobium sp. R635	108	108	0.82	1e-27	51	104	WP_088684952.1
quaternary ammonium compound efflux SMR transporter SugE [Phyllobacterium]	Phyllobacterium	108	108	0.84	1e-27	48.04	104	WP_105736796.1
quaternary ammonium compound efflux SMR transporter SugE [Clostridia bacterium]	Clostridia bacterium	108	108	0.86	1e-27	52.38	106	NCC81340.1
quaternary ammonium compound efflux SMR transporter SugE [Verticiella sediminum]	Verticiella sediminum	108	108	0.83	1e-27	54.46	105	WP_143947428.1
multidrug efflux SMR transporter [Beijerinckiaceae bacterium]	Beijerinckiaceae bacterium	108	108	0.84	1e-27	53.92	113	MBX9741100.1
quaternary ammonium compound efflux SMR transporter SugE [Sinorhizobium saheli]	Sinorhizobium saheli	108	108	0.84	1e-27	50.98	104	WP_066875634.1
quaternary ammonium compound efflux SMR transporter SugE [Devosia sp.]	Devosia sp.	108	108	0.84	1e-27	50	104	MBN9309448.1
quaternary ammonium compound efflux SMR transporter SugE [Reyranella sp.]	Reyranella sp.	108	108	0.85	1e-27	49.51	106	MBL0897508.1
QacE family quaternary ammonium compound efflux SMR transporter [Candidatus Brocadia pituitae]	Candidatus Brocadia pituitae	108	108	0.82	1e-27	50	101	BBO16786.1
quaternary ammonium compound efflux SMR transporter SugE [Arenimonas composti]	Arenimonas composti	108	108	0.85	1e-27	51.46	105	WP_026816455.1
quaternary ammonium compound efflux SMR transporter SugE [Roseisolibacter agri]	Roseisolibacter agri	108	108	0.85	1e-27	52.88	106	WP_284349927.1
multidrug efflux SMR transporter [Methanohalobium evestigatum]	Methanohalobium evestigatum	108	108	0.86	1e-27	44.76	116	WP_013195262.1
multidrug efflux SMR transporter [Oxalobacter formigenes]	Oxalobacter formigenes	108	108	0.84	1e-27	54.9	104	WP_269307617.1
quaternary ammonium compound efflux SMR transporter SugE [Bradyrhizobium lablabi]	Bradyrhizobium lablabi	108	108	0.84	1e-27	50	104	MBR1122357.1
quaternary ammonium compound efflux SMR transporter SugE [Bradyrhizobium]	Bradyrhizobium	108	108	0.84	1e-27	53.92	104	WP_035705969.1
quaternary ammonium compound efflux SMR transporter SugE [Nitrosomonas sp.]	Nitrosomonas sp.	108	108	0.87	1e-27	51.89	106	MCC6922110.1
quaternary ammonium compound efflux SMR transporter SugE [Rhizobium]	Rhizobium	108	108	0.82	1e-27	51	104	WP_064691707.1
quaternary ammonium compound efflux SMR transporter SugE [Rhizobium hidalgonense]	Rhizobium hidalgonense	108	108	0.82	1e-27	52	104	WP_128399924.1
quaternary ammonium compound efflux SMR transporter SugE [Micavibrio aeruginosavorus]	Micavibrio aeruginosavorus	108	108	0.84	1e-27	50	106	WP_014102213.1
multidrug efflux SMR transporter [Rhizobium anhuiense]	Rhizobium anhuiense	108	108	0.82	1e-27	51	104	WP_168333010.1
quaternary ammonium compound efflux SMR transporter SugE [Bradyrhizobium guangzhouense]	Bradyrhizobium guangzhouense	108	108	0.84	1e-27	51.96	104	WP_128952239.1
multidrug efflux SMR transporter [Prolixibacteraceae bacterium]	Prolixibacteraceae bacterium	108	108	0.85	1e-27	51.46	106	MBL7965391.1
quaternary ammonium compound efflux SMR transporter SugE [Deltaproteobacteria bacterium]	Deltaproteobacteria bacterium	108	108	0.85	1e-27	54.81	106	UCF02715.1
quaternary ammonium compound efflux SMR transporter SugE [Bosea sp. FBZP-16]	Bosea sp. FBZP-16	108	108	0.84	1e-27	52.94	104	WP_100963104.1
quaternary ammonium compound efflux SMR transporter SugE [Pseudomonas saliphila]	Pseudomonas saliphila	108	108	0.82	1e-27	54	106	WP_150304660.1
TPA: quaternary ammonium compound-resistance protein SugE [Rhodospirillaceae bacterium]	Rhodospirillaceae bacterium	108	108	0.85	1e-27	51.46	106	HBC07296.1
quaternary ammonium compound efflux SMR transporter SugE [Aliarcobacter thereius]	Aliarcobacter thereius	108	108	0.85	1e-27	53.85	105	WP_066187337.1
quaternary ammonium compound efflux SMR transporter SugE [Parageobacillus thermoglucosidasius]	Parageobacillus thermoglucosidasius	108	108	0.85	1e-27	50.96	106	WP_013877381.1
quaternary ammonium compound efflux SMR transporter SugE [Betaproteobacteria bacterium SCN1]	Betaproteobacteria bacterium SCN1	108	108	0.85	1e-27	53.4	106	KAB2325343.1
quaternary ammonium compound efflux SMR transporter SugE [Bradyrhizobium niftali]	Bradyrhizobium niftali	108	108	0.84	1e-27	52.94	104	WP_025576593.1
quaternary ammonium compound efflux SMR transporter SugE [Bradyrhizobium]	Bradyrhizobium	108	108	0.84	1e-27	52.94	104	WP_024338157.1
quaternary ammonium compound efflux SMR transporter SugE [Bilophila wadsworthia]	Bilophila wadsworthia	108	108	0.85	1e-27	55.77	106	WP_279131142.1
quaternary ammonium compound efflux SMR transporter SugE [Paracoccaceae bacterium]	Paracoccaceae bacterium	108	108	0.85	1e-27	51.92	106	MBC7141352.1
quaternary ammonium compound efflux SMR transporter SugE [Bradyrhizobium sp. MOS001]	Bradyrhizobium sp. MOS001	108	108	0.84	1e-27	52.94	104	WP_135215254.1
quaternary ammonium compound efflux SMR transporter SugE [Sinorhizobium psoraleae]	Sinorhizobium psoraleae	108	108	0.84	1e-27	51.96	104	WP_173512627.1
quaternary ammonium compound efflux SMR transporter SugE [unclassified Bradyrhizobium]	unclassified Bradyrhizobium	108	108	0.84	1e-27	51.96	104	WP_060735830.1
quaternary ammonium compound-resistance protein SugE [Candidatus Marinimicrobia bacterium CG08_land_8_20_14_0_20_45_22]	Candidatus Marinimicrobia bacterium CG08_land_8_20_14_0_20_45_22	108	108	0.91	1e-27	46.85	117	PIS29159.1
quaternary ammonium compound efflux SMR transporter SugE [Aquamicrobium sp.]	Aquamicrobium sp.	108	108	0.84	1e-27	52.94	105	MBE0692053.1
quaternary ammonium compound efflux SMR transporter SugE [Rhizobiaceae bacterium]	Rhizobiaceae bacterium	108	108	0.84	1e-27	52.94	105	MBO6539073.1
quaternary ammonium compound efflux SMR transporter SugE [Rhizobium sp. 11515TR]	Rhizobium sp. 11515TR	108	108	0.82	1e-27	50	104	WP_095434966.1
quaternary ammonium compound efflux SMR transporter SugE [Zoogloea sp.]	Zoogloea sp.	108	108	0.85	1e-27	50	106	MBL8434762.1
quaternary ammonium compound efflux SMR transporter SugE [Beijerinckiaceae bacterium]	Beijerinckiaceae bacterium	108	108	0.81	1e-27	55.56	104	MCI0599966.1
quaternary ammonium compound efflux SMR transporter SugE [Herpetosiphon giganteus]	Herpetosiphon giganteus	108	108	0.85	1e-27	52.88	108	WP_204754217.1
quaternary ammonium compound efflux SMR transporter SugE [Bradyrhizobium]	Bradyrhizobium	108	108	0.84	1e-27	51.96	104	WP_027557533.1
quaternary ammonium compound efflux SMR transporter SugE [Lentisphaeria bacterium]	Lentisphaeria bacterium	108	108	0.85	1e-27	50.96	106	MBR2642746.1
quaternary ammonium compound efflux SMR transporter SugE [Variovorax paradoxus]	Variovorax paradoxus	108	108	0.84	1e-27	52.94	106	WP_157613110.1
quaternary ammonium compound efflux SMR transporter SugE [Azospirillum sp. TSO22-1]	Azospirillum sp. TSO22-1	108	108	0.85	1e-27	52.88	106	WP_109118472.1
quaternary ammonium compound efflux SMR transporter SugE [Lentisphaeria bacterium]	Lentisphaeria bacterium	108	108	0.85	1e-27	50.96	106	MBQ4337542.1
quaternary ammonium compound efflux SMR transporter SugE [Rhizobium leguminosarum]	Rhizobium leguminosarum	108	108	0.82	1e-27	52	104	WP_222320385.1
quaternary ammonium compound efflux SMR transporter SugE [Rhizobium vallis]	Rhizobium vallis	108	108	0.82	1e-27	50	104	WP_126921277.1
quaternary ammonium compound efflux SMR transporter SugE [Bradyrhizobium sp. CCH5-F6]	Bradyrhizobium sp. CCH5-F6	108	108	0.84	1e-27	52.94	104	WP_061026491.1
quaternary ammonium compound efflux SMR transporter SugE [Steroidobacter agaridevorans]	Steroidobacter agaridevorans	108	108	0.84	1e-27	53.92	104	WP_161814373.1
quaternary ammonium compound efflux SMR transporter SugE [bacterium SCSIO 12827]	bacterium SCSIO 12827	108	108	0.85	1e-27	51.46	106	UTW52988.1
quaternary ammonium compound efflux SMR transporter SugE [Pseudoduganella]	Pseudoduganella	108	108	0.85	1e-27	50	106	WP_131146236.1
quaternary ammonium compound efflux SMR transporter SugE [Trabulsiella odontotermitis]	Trabulsiella odontotermitis	108	108	0.86	1e-27	52.38	105	WP_049848574.1
quaternary ammonium compound efflux SMR transporter SugE [Burkholderiaceae bacterium]	Burkholderiaceae bacterium	108	108	0.82	1e-27	52	109	MCU0929678.1
quaternary ammonium compound efflux SMR transporter SugE [Microvirga tunisiensis]	Microvirga tunisiensis	108	108	0.85	1e-27	51.46	105	WP_152711381.1
quaternary ammonium compound efflux SMR transporter SugE [Nitrobacter sp. Nb-311A]	Nitrobacter sp. Nb-311A	108	108	0.84	1e-27	51.96	104	WP_009800097.1
quaternary ammonium compound efflux SMR transporter SugE [Xanthobacteraceae bacterium]	Xanthobacteraceae bacterium	108	108	0.84	1e-27	49.02	108	MBX3521506.1
quaternary ammonium compound efflux SMR transporter SugE [Rhizobium bangladeshense]	Rhizobium bangladeshense	108	108	0.82	1e-27	51	104	WP_207601072.1
quaternary ammonium compound efflux SMR transporter SugE [Bradyrhizobium]	Bradyrhizobium	108	108	0.84	1e-27	51.96	104	WP_063684161.1
quaternary ammonium compound efflux SMR transporter SugE [Chromatiales bacterium]	Chromatiales bacterium	108	108	0.86	1e-27	53.33	106	MBD3620145.1
quaternary ammonium compound efflux SMR transporter SugE [Rhizobium]	Rhizobium	108	108	0.82	1e-27	50	104	WP_003586300.1
quaternary ammonium compound efflux SMR transporter SugE [Longimicrobium terrae]	Longimicrobium terrae	108	108	0.84	1e-27	55.88	106	WP_170036649.1
quaternary ammonium compound efflux SMR transporter SugE [Candidatus Didemnitutus sp.]	Candidatus Didemnitutus sp.	108	108	0.85	1e-27	49.51	105	MBX3735797.1
quaternary ammonium compound-resistance protein SugE [Porticoccus sp.]	Porticoccus sp.	108	108	0.83	1e-27	51.49	105	MAZ69470.1
quaternary ammonium compound efflux SMR transporter SugE [Ensifer sesbaniae]	Ensifer sesbaniae	108	108	0.82	1e-27	54	104	WP_173516271.1
quaternary ammonium compound efflux SMR transporter SugE [Clostridium]	Clostridium	108	108	0.85	1e-27	58.65	105	WP_058294466.1
quaternary ammonium compound efflux SMR transporter SugE [Deltaproteobacteria bacterium]	Deltaproteobacteria bacterium	108	108	0.85	1e-27	54.81	106	MBW2720859.1
multidrug efflux SMR transporter [Parageobacillus toebii]	Parageobacillus toebii	108	108	0.85	1e-27	48.08	106	WP_062753981.1
quaternary ammonium compound efflux SMR transporter SugE [Massilia eburnea]	Massilia eburnea	108	108	0.85	1e-27	50.96	106	WP_155456605.1
multidrug efflux SMR transporter [Acidaminococcaceae bacterium]	Acidaminococcaceae bacterium	108	108	0.86	1e-27	60	106	MBP7840344.1
quaternary ammonium compound efflux SMR transporter SugE [Rhizobium leguminosarum]	Rhizobium leguminosarum	108	108	0.82	1e-27	51	104	WP_222356415.1
quaternary ammonium compound efflux SMR transporter SugE [Hyphomicrobiales bacterium]	Hyphomicrobiales bacterium	108	108	0.86	1e-27	43.81	108	MBK8009178.1
quaternary ammonium compound efflux SMR transporter SugE [Aliarcobacter cryaerophilus]	Aliarcobacter cryaerophilus	108	108	0.85	1e-27	52.88	105	WP_260954289.1
quaternary ammonium compound efflux SMR transporter SugE [Hyphomicrobiales bacterium]	Hyphomicrobiales bacterium	108	108	0.82	1e-27	50	104	MBN8969558.1
quaternary ammonium compound efflux SMR transporter SugE [unclassified Sinorhizobium]	unclassified Sinorhizobium	108	108	0.84	1e-27	51.96	104	WP_283963196.1
quaternary ammonium compound efflux SMR transporter SugE [Ignavibacteriaceae bacterium]	Ignavibacteriaceae bacterium	108	108	0.85	1e-27	49.51	106	MCC7094945.1
quaternary ammonium compound efflux SMR transporter SugE [Bosea caraganae]	Bosea caraganae	108	108	0.84	1e-27	50.98	104	WP_114829706.1
quaternary ammonium compound efflux SMR transporter SugE [Bradyrhizobium diversitatis]	Bradyrhizobium diversitatis	108	108	0.84	1e-27	52.94	104	WP_197966719.1
quaternary ammonium compound efflux SMR transporter SugE [Burkholderiales bacterium]	Burkholderiales bacterium	108	108	0.86	1e-27	49.52	109	MCC6532019.1
